# Supplementary material for: Tetra­kis(μ-3-aza­niumylbenzoato)-κ3 O:O,O′;κ3 O,O′:O;κ4 O:O′-bis­[triaqua­chloridolanthanum(III)] tetra­chloride dihydrate
Source: Acta Crystallogr Sect E Struct Rep Online. 2010 Dec 24;67(Pt 1):m115–6. doi: 10.1107/S1600536810052864 (PMC3050182; doi:10.1107/S1600536810052864)
Supplement: Supplementary file 1 [file e-67-0m115-sup1.cif]

##############################################################################
###                                                                        ###
###        Electronic paper (Acta Crystallographica Section E)             ###
###                                                                        ###
##############################################################################
#                                                                            #
# This CIF contains the data in a paper accepted for publication in Acta     #
# Crystallographica Section E. It conforms to the requirements of Notes      #
# for Authors for Section E, and has been peer reviewed under the auspices   #
# of the IUCr Commission on Journals.                                        #
#                                                                            #
# Full details of the Crystallographic Information File format               #
# are given in the paper "The Crystallographic Information File (CIF):       #
# a New Standard Archive File for Crystallography" by S. R. Hall, F. H.      #
# Allen and I. D. Brown [Acta Cryst. (1991), A47, 655-685].                  #
#                                                                            #
# The current version of the core CIF dictionary is obtainable from          #
# ftp://ftp.iucr.org/pub/cif_core.dic. The current version number is 2.4.    #
#                                                                            #
# Software is freely available for graphical display of the structure(s) in  #
# this CIF.  For information consult the CIF home page http://www.iucr.org/  #
# cif/home.html                                                              #
#                                                                            #
# This file may be used for bona fide research purposes within the           #
# scientific community so long as proper attribution is given to the journal # 
# article from which it was obtained.                                        #
#                                                                            #
##############################################################################
                                             
data_I
_audit_creation_method     SHELXL97
_chemical_name_systematic
;
Tetrakis(\m-3-azaniumylbenzoato)-
\k^3^<i>O</i>:<i>O</i>,<i>O</i>';\k^3^<i>O</i>,<i>O</i>':
<i>O</i>;\k^4^<i>O</i>:<i>O</i>'-bis[triaquachloridolanthanum(III)]
tetrachloride dihydrate
;
_chemical_name_common     ?
_chemical_formula_moiety     'C28 H40 Cl2 La2 N4 O14 4+, 4(Cl -), 2(H2 O)'
_chemical_formula_sum     'C28 H44 Cl6 La2 N4 O16'
_chemical_formula_iupac     '[La2 (C7 H7 N O2)4 Cl2 (H2 O)6] Cl4, 2H2 O'
_chemical_formula_weight     1183.19
_chemical_melting_point     ?
_symmetry_cell_setting     monoclinic
_symmetry_space_group_name_H-M     'P 21/c'
_symmetry_space_group_name_Hall     '-P 2ybc'
loop_
    _symmetry_equiv_pos_as_xyz
    'x, y, z'
    '-x, y+1/2, -z+1/2'
    '-x, -y, -z'
    'x, -y-1/2, z-1/2'
_cell_length_a     11.2988(3)
_cell_length_b     19.8679(4)
_cell_length_c     10.4679(3)
_cell_angle_alpha     90
_cell_angle_beta     112.6930(10)
_cell_angle_gamma     90
_cell_volume     2167.96(10)
_cell_formula_units_Z     2
_cell_measurement_reflns_used     6316
_cell_measurement_theta_min     0.998
_cell_measurement_theta_max     30.034
_cell_measurement_temperature     293
_exptl_crystal_description     prism
_exptl_crystal_colour     brown
_exptl_crystal_size_max     0.24
_exptl_crystal_size_mid     0.22
_exptl_crystal_size_min     0.18
_exptl_crystal_density_diffrn     1.813
_exptl_crystal_density_method     'not measured'
_exptl_crystal_F_000     1168
_exptl_absorpt_coefficient_mu     2.382
_exptl_absorpt_correction_type     refdelf
_exptl_absorpt_process_details     'DIFABS (Walker & Stuart, 1983)'
_exptl_absorpt_correction_T_min     0.5504
_exptl_absorpt_correction_T_max     0.7886
_diffrn_ambient_temperature     293
_diffrn_radiation_type     MoK\a
_diffrn_radiation_wavelength     0.71073
_diffrn_radiation_monochromator     graphite
_diffrn_measurement_device_type     'Enraf--Nonius CAD-4'
_diffrn_measurement_method     'non-profiled \w/2\t scans'
_diffrn_reflns_number     6316
_diffrn_reflns_av_R_equivalents     0.027
_diffrn_reflns_av_sigmaI/netI     0.0645
_diffrn_reflns_theta_min     1.95
_diffrn_reflns_theta_max     29.97
_diffrn_reflns_theta_full     29.97
_diffrn_measured_fraction_theta_max     0.999
_diffrn_measured_fraction_theta_full     0.999
_diffrn_reflns_limit_h_min     -15
_diffrn_reflns_limit_h_max     14
_diffrn_reflns_limit_k_min     0
_diffrn_reflns_limit_k_max     27
_diffrn_reflns_limit_l_min     0
_diffrn_reflns_limit_l_max     14
_diffrn_standards_number     2
_diffrn_standards_interval_time     60
_diffrn_standards_decay_%     3
_refine_special_details
;
Refinement of <i>F</i>^2^ against ALL reflections. The weighted <i>R</i>-factor
<i>wR</i> and goodness of fit <i>S</i> are based on <i>F</i>^2^, conventional
<i>R</i>-factors <i>R</i> are based on <i>F</i>, with <i>F</i> set to zero for
negative <i>F</i>^2^. The threshold expression of <i>F</i>^2^ >
\s(<i>F</i>^2^) is used only for calculating <i>R</i>-factors(gt) <i>etc</i>.
and is not relevant to the choice of reflections for refinement.
<i>R</i>-factors based on <i>F</i>^2^ are statistically about twice as large
as those based on <i>F</i>, and <i>R</i>- factors based on ALL data will be
even larger.
;
_reflns_number_total     6315
_reflns_number_gt     4414
_reflns_threshold_expression     I>2\s(I)
_refine_ls_structure_factor_coef     Fsqd
_refine_ls_matrix_type     full
_refine_ls_R_factor_all     0.0838
_refine_ls_R_factor_gt     0.0444
_refine_ls_wR_factor_gt     0.1030
_refine_ls_wR_factor_ref     0.1102
_refine_ls_goodness_of_fit_ref     1.000
_refine_ls_restrained_S_all     1.000
_refine_ls_number_reflns     6315
_refine_ls_number_parameters     246
_refine_ls_number_restraints     0
_refine_ls_hydrogen_treatment     constr
_refine_ls_weighting_scheme     calc
_refine_ls_weighting_details
                 'calc w=1/[\s^2^(Fo^2^)+(0.0600P)^2^] where P=(Fo^2^+2Fc^2^)/3'
_atom_sites_solution_hydrogens     geom
_atom_sites_solution_primary     direct
_atom_sites_solution_secondary     difmap
_refine_ls_shift/su_max     0.001
_refine_ls_shift/su_mean     0.000
_refine_diff_density_max     2.850
_refine_diff_density_min     -0.868
_refine_ls_extinction_method     none
_refine_ls_extinction_coef     ?
loop_
    _atom_type_symbol
    _atom_type_description
    _atom_type_scat_dispersion_real
    _atom_type_scat_dispersion_imag
    _atom_type_scat_source
    C C 0.0033 0.0016 'International Tables Vol C Tables 4.2.6.8 and 6.1.1.4'
    H H 0 0 'International Tables Vol C Tables 4.2.6.8 and 6.1.1.4'
    N N 0.0061 0.0033 'International Tables Vol C Tables 4.2.6.8 and 6.1.1.4'
    O O 0.0106 0.006 'International Tables Vol C Tables 4.2.6.8 and 6.1.1.4'
    Cl Cl 0.1484 0.1585 'International Tables Vol C Tables 4.2.6.8 and 6.1.1.4'
    La La -0.2871 2.4523 'International Tables Vol C Tables 4.2.6.8 and 6.1.1.4'
_computing_data_collection     'CAD-4 EXPRESS (Enraf--Nonius, 1994)'
_computing_cell_refinement     'CAD-4 EXPRESS (Enraf--Nonius, 1994)'
_computing_data_reduction     'XCAD4 (Harms & Wocadlo, 1996)'
_computing_structure_solution     'SIR92 (Altomare <i>et al.</i>, 1993)'
_computing_structure_refinement     'SHELXL97 (Sheldrick, 2008)'
_computing_molecular_graphics     'ORTEP-3 for Windows (Farrugia, 1997)'
_computing_publication_material     'SHELXL97 (Sheldrick, 2008)'
loop_
    _atom_site_type_symbol
    _atom_site_label
    _atom_site_fract_x
    _atom_site_fract_y
    _atom_site_fract_z
    _atom_site_U_iso_or_equiv
    _atom_site_adp_type
    _atom_site_calc_flag
    _atom_site_refinement_flags
    _atom_site_occupancy
    _atom_site_disorder_assembly
    _atom_site_disorder_group
    C C1 0.3737(5) 0.6180(2) 0.3817(5) 0.0270(9) Uani d . 1 . .
    C C2 0.3278(4) 0.6773(2) 0.2831(5) 0.0265(9) Uani d . 1 . .
    C C3 0.4148(5) 0.7263(2) 0.2812(5) 0.0325(10) Uani d . 1 . .
    H H3 0.4985 0.7252 0.3468 0.039 Uiso calc R 1 . .
    C C4 0.3781(5) 0.7766(2) 0.1827(6) 0.0385(12) Uani d . 1 . .
    H H4 0.4376 0.8081 0.1791 0.046 Uiso calc R 1 . .
    C C5 0.2527(5) 0.7798(3) 0.0900(6) 0.0390(12) Uani d . 1 . .
    H H5 0.2264 0.8140 0.0243 0.047 Uiso calc R 1 . .
    C C6 0.1667(5) 0.7324(3) 0.0949(5) 0.0347(11) Uani d . 1 . .
    C C7 0.2016(5) 0.6809(2) 0.1899(5) 0.0304(10) Uani d . 1 . .
    H H7 0.1417 0.6491 0.1914 0.036 Uiso calc R 1 . .
    C C8 0.5026(5) 0.5348(2) 0.7463(5) 0.0252(9) Uani d . 1 . .
    C C9 0.4230(4) 0.5418(2) 0.8325(4) 0.0241(9) Uani d . 1 . .
    C C10 0.4425(5) 0.5977(2) 0.9175(5) 0.0298(10) Uani d . 1 . .
    H H10 0.5041 0.6295 0.9208 0.036 Uiso calc R 1 . .
    C C11 0.3714(5) 0.6062(2) 0.9963(5) 0.0364(11) Uani d . 1 . .
    H H01 0.3814 0.6450 1.0491 0.044 Uiso calc R 1 . .
    C C12 0.2846(5) 0.5575(2) 0.9982(5) 0.0320(10) Uani d . 1 . .
    H H02 0.2373 0.5628 1.0532 0.038 Uiso calc R 1 . .
    C C13 0.2694(4) 0.5011(2) 0.9176(4) 0.0251(9) Uani d . 1 . .
    C C14 0.3360(4) 0.4921(2) 0.8324(4) 0.0256(9) Uani d . 1 . .
    H H14 0.3231 0.4541 0.7767 0.031 Uiso calc R 1 . .
    N N1 0.0341(5) 0.7368(3) -0.0085(6) 0.0559(14) Uani d . 1 . .
    H H1A 0.0143 0.7797 -0.0314 0.084 Uiso calc R 1 . .
    H H1B -0.0195 0.7199 0.0271 0.084 Uiso calc R 1 . .
    H H1C 0.0274 0.7135 -0.0835 0.084 Uiso calc R 1 . .
    N N2 0.1833(4) 0.4481(2) 0.9262(4) 0.0328(8) Uani d . 1 . .
    H H2A 0.2289 0.4156 0.9820 0.049 Uiso calc R 1 . .
    H H2B 0.1402 0.4312 0.8422 0.049 Uiso calc R 1 . .
    H H2C 0.1282 0.4651 0.9597 0.049 Uiso calc R 1 . .
    O O1 0.4840(3) 0.62303(16) 0.4762(3) 0.0327(7) Uani d . 1 . .
    O O2 0.4623(3) 0.49888(16) 0.6384(3) 0.0296(7) Uani d . 1 . .
    O O1W 0.7267(4) 0.67276(18) 0.6974(4) 0.0509(11) Uani d . 1 . .
    H H11 0.7442 0.6831 0.7774 0.076 Uiso d R 1 . .
    H H21 0.7108 0.7058 0.6392 0.076 Uiso d R 1 . .
    O O3 0.3002(3) 0.56857(16) 0.3589(4) 0.0361(8) Uani d . 1 . .
    O O2W 0.8388(4) 0.5038(2) 0.4974(4) 0.0454(9) Uani d . 1 . .
    H H12 0.8859 0.4682 0.5280 0.068 Uiso d R 1 . .
    H H22 0.8907 0.5301 0.4821 0.068 Uiso d R 1 . .
    O O4 0.6072(3) 0.56602(17) 0.7855(3) 0.0331(8) Uani d . 1 . .
    O O3W 0.7332(4) 0.63595(18) 0.4301(4) 0.0459(10) Uani d . 1 . .
    H H13 0.7082 0.6667 0.4607 0.069 Uiso d R 1 . .
    H H23 0.8087 0.6298 0.4213 0.069 Uiso d R 1 . .
    Cl Cl1 0.92083(12) 0.54510(8) 0.82837(14) 0.0468(3) Uani d . 1 . .
    Cl Cl2 0.24108(15) 0.29052(6) 0.99466(15) 0.0445(3) Uani d . 1 . .
    Cl Cl3 -0.02500(13) 0.88440(7) -0.13178(14) 0.0400(3) Uani d . 1 . .
    La La1 0.67532(2) 0.552876(12) 0.58587(2) 0.02160(7) Uani d . 1 . .
loop_
    _atom_site_aniso_label
    _atom_site_aniso_U_11
    _atom_site_aniso_U_22
    _atom_site_aniso_U_33
    _atom_site_aniso_U_12
    _atom_site_aniso_U_13
    _atom_site_aniso_U_23
    C1 0.036(2) 0.022(2) 0.030(2) 0.0100(18) 0.020(2) 0.0042(17)
    C2 0.036(2) 0.0151(18) 0.033(2) 0.0062(17) 0.018(2) 0.0008(16)
    C3 0.039(3) 0.026(2) 0.029(2) -0.002(2) 0.010(2) 0.0035(19)
    C4 0.044(3) 0.028(2) 0.045(3) -0.007(2) 0.019(2) 0.007(2)
    C5 0.053(3) 0.029(2) 0.039(3) 0.006(2) 0.022(3) 0.015(2)
    C6 0.034(3) 0.036(3) 0.034(2) 0.008(2) 0.013(2) 0.008(2)
    C7 0.036(2) 0.024(2) 0.038(3) 0.0043(18) 0.021(2) 0.0068(19)
    C8 0.037(2) 0.025(2) 0.0213(19) 0.0058(17) 0.0186(18) 0.0050(16)
    C9 0.027(2) 0.026(2) 0.0230(19) -0.0010(16) 0.0134(17) -0.0017(16)
    C10 0.036(3) 0.025(2) 0.032(2) -0.0046(19) 0.017(2) -0.0048(18)
    C11 0.050(3) 0.026(2) 0.042(3) -0.006(2) 0.028(2) -0.012(2)
    C12 0.036(2) 0.032(2) 0.036(2) 0.004(2) 0.023(2) -0.004(2)
    C13 0.029(2) 0.025(2) 0.025(2) -0.0008(17) 0.0142(18) 0.0002(17)
    C14 0.031(2) 0.026(2) 0.022(2) -0.0022(17) 0.0121(18) -0.0050(16)
    N1 0.040(3) 0.053(3) 0.066(3) 0.010(2) 0.011(2) 0.029(3)
    N2 0.039(2) 0.033(2) 0.033(2) -0.0057(19) 0.0202(17) -0.0008(18)
    O1 0.0361(18) 0.0295(17) 0.0296(17) 0.0098(14) 0.0094(14) 0.0047(14)
    O2 0.0403(19) 0.0284(16) 0.0245(15) 0.0020(14) 0.0173(14) -0.0037(13)
    O1W 0.085(3) 0.0282(19) 0.035(2) -0.0070(19) 0.018(2) -0.0013(16)
    O3 0.0395(19) 0.0224(16) 0.048(2) 0.0059(14) 0.0189(17) 0.0113(14)
    O2W 0.044(2) 0.049(2) 0.053(2) 0.0137(18) 0.0309(19) 0.0096(19)
    O4 0.0356(18) 0.041(2) 0.0288(16) -0.0065(15) 0.0194(14) -0.0036(14)
    O3W 0.067(3) 0.0277(18) 0.065(3) -0.0033(18) 0.050(2) 0.0008(17)
    Cl1 0.0314(6) 0.0699(10) 0.0373(6) 0.0061(6) 0.0114(5) 0.0087(6)
    Cl2 0.0609(9) 0.0258(6) 0.0508(8) -0.0008(6) 0.0260(7) -0.0036(5)
    Cl3 0.0387(7) 0.0364(6) 0.0460(7) 0.0029(5) 0.0177(6) 0.0077(5)
    La1 0.02571(12) 0.02025(11) 0.02189(11) 0.00083(11) 0.01252(9) 0.00244(11)
_geom_special_details
;
All e.s.d.'s (except the e.s.d. in the dihedral angle between two l.s. planes)
are estimated using the full covariance matrix. The cell e.s.d.'s are taken
into account individually in the estimation of e.s.d.'s in distances, angles
and torsion angles; correlations between e.s.d.'s in cell parameters are only
used when they are defined by crystal symmetry. An approximate (isotropic)
treatment of cell e.s.d.'s is used for estimating e.s.d.'s involving l.s.
planes.
;
loop_
    _geom_bond_atom_site_label_1
    _geom_bond_atom_site_label_2
    _geom_bond_site_symmetry_2
    _geom_bond_distance
    _geom_bond_publ_flag
    C1 O3 . 1.249(6) ?
    C1 O1 . 1.261(6) ?
    C1 C2 . 1.518(6) ?
    C2 C7 . 1.385(7) ?
    C2 C3 . 1.390(6) ?
    C3 C4 . 1.381(7) ?
    C3 H3 . 0.9300 ?
    C4 C5 . 1.376(8) ?
    C4 H4 . 0.9300 ?
    C5 C6 . 1.369(7) ?
    C5 H5 . 0.9300 ?
    C6 C7 . 1.374(6) ?
    C6 N1 . 1.474(7) ?
    C7 H7 . 0.9300 ?
    C8 O4 . 1.255(6) ?
    C8 O2 . 1.263(5) ?
    C8 C9 . 1.506(6) ?
    C8 La1 . 3.047(4) ?
    C9 C10 . 1.387(6) ?
    C9 C14 . 1.392(6) ?
    C10 C11 . 1.367(6) ?
    C10 H10 . 0.9300 ?
    C11 C12 . 1.383(7) ?
    C11 H01 . 0.9300 ?
    C12 C13 . 1.372(6) ?
    C12 H02 . 0.9300 ?
    C13 C14 . 1.383(6) ?
    C13 N2 . 1.460(6) ?
    C14 H14 . 0.9300 ?
    N1 H1A . 0.8900 ?
    N1 H1B . 0.8900 ?
    N1 H1C . 0.8900 ?
    N2 H2A . 0.8900 ?
    N2 H2B . 0.8900 ?
    N2 H2C . 0.8900 ?
    O1 La1 . 2.453(3) ?
    O2 La1 3_666 2.484(3) ?
    O2 La1 . 2.875(3) ?
    O1W La1 . 2.618(4) ?
    O1W H11 . 0.8086 ?
    O1W H21 . 0.8660 ?
    O3 La1 3_666 2.472(3) ?
    O2W La1 . 2.557(3) ?
    O2W H12 . 0.8700 ?
    O2W H22 . 0.8447 ?
    O4 La1 . 2.503(3) ?
    O3W La1 . 2.575(3) ?
    O3W H13 . 0.7901 ?
    O3W H23 . 0.9015 ?
    Cl1 La1 . 2.9545(13) ?
    La1 O3 3_666 2.472(3) ?
    La1 O2 3_666 2.484(3) ?
    La1 La1 3_666 4.2245(5) ?
loop_
    _geom_angle_atom_site_label_1
    _geom_angle_atom_site_label_2
    _geom_angle_atom_site_label_3
    _geom_angle_site_symmetry_1
    _geom_angle_site_symmetry_3
    _geom_angle
    _geom_angle_publ_flag
    O3 C1 O1 . . 126.5(4) ?
    O3 C1 C2 . . 116.9(4) ?
    O1 C1 C2 . . 116.6(4) ?
    C7 C2 C3 . . 119.7(4) ?
    C7 C2 C1 . . 120.5(4) ?
    C3 C2 C1 . . 119.7(4) ?
    C4 C3 C2 . . 120.5(5) ?
    C4 C3 H3 . . 119.7 ?
    C2 C3 H3 . . 119.7 ?
    C5 C4 C3 . . 119.4(5) ?
    C5 C4 H4 . . 120.3 ?
    C3 C4 H4 . . 120.3 ?
    C6 C5 C4 . . 119.6(5) ?
    C6 C5 H5 . . 120.2 ?
    C4 C5 H5 . . 120.2 ?
    C5 C6 C7 . . 122.0(5) ?
    C5 C6 N1 . . 117.8(5) ?
    C7 C6 N1 . . 120.1(5) ?
    C6 C7 C2 . . 118.6(5) ?
    C6 C7 H7 . . 120.7 ?
    C2 C7 H7 . . 120.7 ?
    O4 C8 O2 . . 122.7(4) ?
    O4 C8 C9 . . 117.6(4) ?
    O2 C8 C9 . . 119.7(4) ?
    O4 C8 La1 . . 53.1(2) ?
    O2 C8 La1 . . 70.1(2) ?
    C9 C8 La1 . . 167.6(3) ?
    C10 C9 C14 . . 120.4(4) ?
    C10 C9 C8 . . 118.3(4) ?
    C14 C9 C8 . . 121.3(4) ?
    C11 C10 C9 . . 120.1(4) ?
    C11 C10 H10 . . 120.0 ?
    C9 C10 H10 . . 120.0 ?
    C10 C11 C12 . . 120.5(4) ?
    C10 C11 H01 . . 119.7 ?
    C12 C11 H01 . . 119.7 ?
    C13 C12 C11 . . 118.9(4) ?
    C13 C12 H02 . . 120.5 ?
    C11 C12 H02 . . 120.5 ?
    C12 C13 C14 . . 122.1(4) ?
    C12 C13 N2 . . 118.6(4) ?
    C14 C13 N2 . . 119.2(4) ?
    C13 C14 C9 . . 117.9(4) ?
    C13 C14 H14 . . 121.0 ?
    C9 C14 H14 . . 121.0 ?
    C6 N1 H1A . . 109.5 ?
    C6 N1 H1B . . 109.5 ?
    H1A N1 H1B . . 109.5 ?
    C6 N1 H1C . . 109.5 ?
    H1A N1 H1C . . 109.5 ?
    H1B N1 H1C . . 109.5 ?
    C13 N2 H2A . . 109.5 ?
    C13 N2 H2B . . 109.5 ?
    H2A N2 H2B . . 109.5 ?
    C13 N2 H2C . . 109.5 ?
    H2A N2 H2C . . 109.5 ?
    H2B N2 H2C . . 109.5 ?
    C1 O1 La1 . . 138.4(3) ?
    C8 O2 La1 . 3_666 163.2(3) ?
    C8 O2 La1 . . 85.4(3) ?
    La1 O2 La1 3_666 . 103.81(10) ?
    La1 O1W H11 . . 128.0 ?
    La1 O1W H21 . . 115.2 ?
    H11 O1W H21 . . 116.0 ?
    C1 O3 La1 . 3_666 135.8(3) ?
    La1 O2W H12 . . 127.0 ?
    La1 O2W H22 . . 119.0 ?
    H12 O2W H22 . . 101.6 ?
    C8 O4 La1 . . 103.3(3) ?
    La1 O3W H13 . . 91.2 ?
    La1 O3W H23 . . 117.3 ?
    H13 O3W H23 . . 130.3 ?
    O1 La1 O3 . 3_666 131.54(12) ?
    O1 La1 O2 . 3_666 71.07(11) ?
    O3 La1 O2 3_666 3_666 77.85(12) ?
    O1 La1 O4 . . 80.34(11) ?
    O3 La1 O4 3_666 . 87.11(12) ?
    O2 La1 O4 3_666 . 123.36(11) ?
    O1 La1 O2W . . 132.54(12) ?
    O3 La1 O2W 3_666 . 71.41(12) ?
    O2 La1 O2W 3_666 . 77.07(12) ?
    O4 La1 O2W . . 147.12(12) ?
    O1 La1 O3W . . 74.48(12) ?
    O3 La1 O3W 3_666 . 137.80(12) ?
    O2 La1 O3W 3_666 . 83.47(12) ?
    O4 La1 O3W . . 134.14(11) ?
    O2W La1 O3W . . 67.65(12) ?
    O1 La1 O1W . . 72.27(13) ?
    O3 La1 O1W 3_666 . 142.99(13) ?
    O2 La1 O1W 3_666 . 138.47(12) ?
    O4 La1 O1W . . 67.64(12) ?
    O2W La1 O1W . . 116.19(14) ?
    O3W La1 O1W . . 68.43(12) ?
    O1 La1 O2 . . 69.52(10) ?
    O3 La1 O2 3_666 . 67.52(10) ?
    O2 La1 O2 3_666 . 76.19(10) ?
    O4 La1 O2 . . 47.91(10) ?
    O2W La1 O2 . . 134.59(11) ?
    O3W La1 O2 . . 142.73(12) ?
    O1W La1 O2 . . 108.19(12) ?
    O1 La1 Cl1 . . 142.89(9) ?
    O3 La1 Cl1 3_666 . 76.39(9) ?
    O2 La1 Cl1 3_666 . 145.93(8) ?
    O4 La1 Cl1 . . 77.14(9) ?
    O2W La1 Cl1 . . 73.83(10) ?
    O3W La1 Cl1 . . 101.19(10) ?
    O1W La1 Cl1 . . 72.00(10) ?
    O2 La1 Cl1 . . 113.19(7) ?
    O1 La1 C8 . . 71.87(12) ?
    O3 La1 C8 3_666 . 78.12(12) ?
    O2 La1 C8 3_666 . 99.88(12) ?
    O4 La1 C8 . . 23.63(12) ?
    O2W La1 C8 . . 149.37(12) ?
    O3W La1 C8 . . 142.86(12) ?
    O1W La1 C8 . . 86.58(13) ?
    O2 La1 C8 . . 24.41(10) ?
    Cl1 La1 C8 . . 96.26(9) ?
    O1 La1 La1 . 3_666 64.61(8) ?
    O3 La1 La1 3_666 3_666 67.42(9) ?
    O2 La1 La1 3_666 3_666 41.37(7) ?
    O4 La1 La1 . 3_666 82.37(8) ?
    O2W La1 La1 . 3_666 110.25(10) ?
    O3W La1 La1 . 3_666 118.34(10) ?
    O1W La1 La1 . 3_666 130.75(10) ?
    O2 La1 La1 . 3_666 34.82(6) ?
    Cl1 La1 La1 . 3_666 139.03(3) ?
    C8 La1 La1 . 3_666 58.74(9) ?
loop_
    _geom_hbond_atom_site_label_D
    _geom_hbond_atom_site_label_H
    _geom_hbond_atom_site_label_A
    _geom_hbond_site_symmetry_A
    _geom_hbond_distance_DH
    _geom_hbond_distance_HA
    _geom_hbond_distance_DA
    _geom_hbond_angle_DHA
    N1 H1A Cl3 . 0.89 2.30 3.170(5) 167.2
    N1 H1B Cl2 3_566 0.89 2.43 3.214(5) 146.5
    N2 H2A O4 3_667 0.89 2.45 3.046(5) 124.6
    N2 H2A Cl2 . 0.89 2.49 3.221(4) 140.0
    N2 H2B Cl3 2_545 0.89 2.28 3.169(4) 177.1
    N2 H2C Cl1 3_667 0.89 2.49 3.215(4) 138.4
    N2 H2C Cl1 1_455 0.89 2.72 3.349(5) 128.2
    O1W H11 Cl2 3_667 0.81 2.39 3.186(4) 170.3
    O1W H21 Cl2 2_656 0.87 2.38 3.196(4) 156.5
    O2W H12 Cl3 2_645 0.87 2.26 3.123(4) 172.2
    O2W H22 Cl3 4_676 0.84 2.47 3.276(4) 160.3
    O3W H13 O1W . 0.79 2.41 2.920(5) 123.5
    O3W H13 Cl2 2_656 0.79 2.53 3.156(4) 137.4
    O3W H23 Cl3 4_676 0.90 2.17 3.069(4) 171.8
_iucr_refine_instructions_details
;
TITL la in P 21/a
CELL  0.71073  11.2988  19.8679  10.4679   90.000  112.693   90.000
ZERR     2.00   0.0003   0.0004   0.0003    0.000    0.001    0.000
LATT   1
SYMM  - X, 1/2 + Y, 1/2 - Z
SFAC  C    H    N    O    CL   LA
UNIT  56   88   8    32   12   4
MERG   2
OMIT     1  18   4
OMIT     4  14   3
OMIT    -5   0  12
EQIV $1   -x, -y+1, -z+1
EQIV $2   -x+1, -y+1, -z+2
EQIV $3  -x, y-1/2, -z+1/2
EQIV $4   x-1, y, z
EQIV $5    -x+1, y+1/2, -z+3/2
EQIV $6   -x+1, y-1/2, -z+1/2
EQIV $7   x+1, -y+3/2, z+1/2
HTAB N1 Cl3
HTAB N1 Cl2_$1
HTAB N2 O4_$2
HTAB N2 Cl2
HTAB N2 Cl3_$3
HTAB N2 Cl1_$2
HTAB N2 Cl1_$4
HTAB O1W Cl2_$2
HTAB O1W Cl2_$5
HTAB O2W Cl3_$6
HTAB O2W Cl3_$7
HTAB O3W O1W
HTAB O3W Cl2_$5
HTAB O3W Cl3_$7
FMAP   2
PLAN   40
ACTA
BOND   $H
L.S.   8
WGHT    0.060000
FVAR       1.46556
C1    1    0.373717    0.618048    0.381746    11.00000    0.03600    0.02232 =
         0.02980    0.00419    0.02039    0.01004
C2    1    0.327814    0.677257    0.283122    11.00000    0.03606    0.01511 =
         0.03296    0.00084    0.01834    0.00615
C3    1    0.414832    0.726280    0.281221    11.00000    0.03943    0.02616 =
         0.02896    0.00354    0.00989   -0.00153
AFIX  43
H3    2    0.498499    0.725159    0.346833    11.00000   -1.20000
AFIX   0
C4    1    0.378102    0.776645    0.182718    11.00000    0.04433    0.02763 =
         0.04487    0.00728    0.01855   -0.00678
AFIX  43
H4    2    0.437618    0.808135    0.179073    11.00000   -1.20000
AFIX   0
C5    1    0.252661    0.779833    0.089994    11.00000    0.05348    0.02911 =
         0.03870    0.01489    0.02241    0.00561
AFIX  43
H5    2    0.226440    0.814034    0.024325    11.00000   -1.20000
AFIX   0
C6    1    0.166702    0.732399    0.094939    11.00000    0.03408    0.03648 =
         0.03374    0.00774    0.01315    0.00849
C7    1    0.201591    0.680871    0.189862    11.00000    0.03576    0.02402 =
         0.03761    0.00681    0.02095    0.00432
AFIX  43
H7    2    0.141715    0.649105    0.191438    11.00000   -1.20000
AFIX   0
C8    1    0.502604    0.534826    0.746279    11.00000    0.03655    0.02453 =
         0.02132    0.00504    0.01863    0.00579
C9    1    0.423037    0.541775    0.832483    11.00000    0.02714    0.02561 =
         0.02300   -0.00166    0.01345   -0.00096
C10   1    0.442529    0.597708    0.917468    11.00000    0.03648    0.02526 =
         0.03151   -0.00475    0.01750   -0.00464
AFIX  43
H10   2    0.504078    0.629493    0.920806    11.00000   -1.20000
AFIX   0
C11   1    0.371361    0.606153    0.996314    11.00000    0.04960    0.02649 =
         0.04249   -0.01223    0.02809   -0.00627
AFIX  43
H01   2    0.381381    0.644963    1.049144    11.00000   -1.20000
AFIX   0
C12   1    0.284576    0.557464    0.998183    11.00000    0.03619    0.03209 =
         0.03630   -0.00421    0.02341    0.00448
AFIX  43
H02   2    0.237302    0.562825    1.053154    11.00000   -1.20000
AFIX   0
C13   1    0.269368    0.501107    0.917579    11.00000    0.02946    0.02456 =
         0.02458    0.00019    0.01422   -0.00084
C14   1    0.336036    0.492129    0.832353    11.00000    0.03099    0.02570 =
         0.02196   -0.00496    0.01213   -0.00222
AFIX  43
H14   2    0.323145    0.454128    0.776724    11.00000   -1.20000
AFIX   0
N1    3    0.034061    0.736787   -0.008480    11.00000    0.04029    0.05257 =
         0.06642    0.02862    0.01115    0.01030
AFIX 137
H1A   2    0.014258    0.779665   -0.031445    11.00000   -1.50000
H1B   2   -0.019528    0.719891    0.027106    11.00000   -1.50000
H1C   2    0.027384    0.713452   -0.083531    11.00000   -1.50000
AFIX   0
N2    3    0.183279    0.448064    0.926205    11.00000    0.03878    0.03255 =
         0.03277   -0.00084    0.02024   -0.00568
AFIX 137
H2A   2    0.228917    0.415551    0.982023    11.00000   -1.50000
H2B   2    0.140222    0.431225    0.842179    11.00000   -1.50000
H2C   2    0.128233    0.465091    0.959671    11.00000   -1.50000
AFIX   0
O1    4    0.484039    0.623032    0.476219    11.00000    0.03612    0.02954 =
         0.02960    0.00471    0.00942    0.00983
O2    4    0.462333    0.498885    0.638410    11.00000    0.04032    0.02842 =
         0.02448   -0.00373    0.01729    0.00205
O1W   4    0.726737    0.672764    0.697444    11.00000    0.08544    0.02822 =
         0.03468   -0.00128    0.01831   -0.00700
AFIX   3
H11   2    0.744247    0.683087    0.777389    11.00000   -1.50000
H21   2    0.710848    0.705782    0.639188    11.00000   -1.50000
AFIX   0
O3    4    0.300172    0.568575    0.358945    11.00000    0.03945    0.02239 =
         0.04818    0.01131    0.01885    0.00593
O2W   4    0.838757    0.503842    0.497367    11.00000    0.04431    0.04929 =
         0.05345    0.00959    0.03090    0.01366
AFIX   3
H12   2    0.885875    0.468170    0.528035    11.00000   -1.50000
H22   2    0.890688    0.530072    0.482124    11.00000   -1.50000
AFIX   0
O4    4    0.607179    0.566016    0.785463    11.00000    0.03559    0.04114 =
         0.02885   -0.00360    0.01937   -0.00653
O3W   4    0.733152    0.635954    0.430113    11.00000    0.06710    0.02770 =
         0.06497    0.00082    0.04999   -0.00333
AFIX   3
H13   2    0.708178    0.666679    0.460678    11.00000   -1.50000
H23   2    0.808679    0.629773    0.421282    11.00000   -1.50000
AFIX   0
CL1   5    0.920827    0.545097    0.828368    11.00000    0.03139    0.06987 =
         0.03735    0.00870    0.01143    0.00605
CL2   5    0.241085    0.290519    0.994660    11.00000    0.06087    0.02579 =
         0.05077   -0.00361    0.02597   -0.00079
CL3   5   -0.025003    0.884396   -0.131783    11.00000    0.03866    0.03640 =
         0.04602    0.00771    0.01766    0.00286
LA1   6    0.675318    0.552876    0.585870    11.00000    0.02571    0.02025 =
         0.02189    0.00244    0.01252    0.00083
HKLF    4
REM  la in P 21/a
REM R1 =  0.0444 for   4419 Fo > 4sig(Fo)  and  0.0838 for all   6315 data
REM    246 parameters refined using      0 restraints
END
WGHT      0.0600      0.0000
REM Highest difference peak  2.850,  deepest hole -0.868,  1-sigma level  0.155
Q1    1   0.5941  0.5484  0.5751  11.00000  0.05    2.85
Q2    1   0.7553  0.5494  0.5833  11.00000  0.05    2.73
Q3    1   0.7700  0.5155  0.5159  11.00000  0.05    0.81
Q4    1   0.8447  0.5389  0.8179  11.00000  0.05    0.78
Q5    1   0.0543  0.8863 -0.1138  11.00000  0.05    0.75
Q6    1   0.8347  0.5872  0.6203  11.00000  0.05    0.70
Q7    1   0.1544  0.2971  0.9776  11.00000  0.05    0.68
Q8    1   0.8387  0.5225  0.6160  11.00000  0.05    0.66
Q9    1   0.9940  0.5371  0.8225  11.00000  0.05    0.62
Q10   1   0.9353  0.4531  0.7262  11.00000  0.05    0.60
Q11   1  -0.0985  0.8942 -0.1347  11.00000  0.05    0.58
Q12   1   0.4438  0.5347  0.7829  11.00000  0.05    0.58
Q13   1   0.7949  0.4788  0.5869  11.00000  0.05    0.57
Q14   1   0.5722  0.6083  0.5808  11.00000  0.05    0.57
Q15   1   0.8883  0.5246  0.5673  11.00000  0.05    0.56
Q16   1   1.0070  0.5507  0.5801  11.00000  0.05    0.55
Q17   1  -0.1248  0.8685 -0.1816  11.00000  0.05    0.53
Q18   1   0.0465  0.7179 -0.2017  11.00000  0.05    0.53
Q19   1   0.4687  0.5209  0.5968  11.00000  0.05    0.53
Q20   1   0.0219  0.6721 -0.1375  11.00000  0.05    0.53
Q21   1   0.4919  0.5587  0.6427  11.00000  0.05    0.52
Q22   1   0.4095  0.5533  0.5457  11.00000  0.05    0.52
Q23   1   0.9091  0.5894  0.5772  11.00000  0.05    0.51
Q24   1   0.2749  0.5023  0.8553  11.00000  0.05    0.50
Q25   1   0.7695  0.5915  0.5169  11.00000  0.05    0.49
Q26   1   0.4622  0.5860  0.5892  11.00000  0.05    0.49
Q27   1   0.9256  0.5532  0.6326  11.00000  0.05    0.49
Q28   1  -0.0433  0.7301 -0.2351  11.00000  0.05    0.49
Q29   1   0.3451  0.5091  0.6437  11.00000  0.05    0.48
Q30   1   0.1907  0.5712  0.9431  11.00000  0.05    0.48
Q31   1   0.4149  0.6319  0.4579  11.00000  0.05    0.47
Q32   1   0.4879  0.7082  1.1550  11.00000  0.05    0.47
Q33   1   0.3559  0.7060  0.2794  11.00000  0.05    0.47
Q34   1   0.5140  0.5604  0.4860  11.00000  0.05    0.47
Q35   1   0.5479  0.5849  1.0857  11.00000  0.05    0.47
Q36   1   0.0440  0.4681  0.9099  11.00000  0.05    0.47
Q37   1   0.7833  0.6205  0.5827  11.00000  0.05    0.46
Q38   1   0.8797  0.6815  0.3608  11.00000  0.05    0.46
Q39   1   0.8382  0.5541  0.6870  11.00000  0.05    0.46
Q40   1   0.8177  0.5576  0.7426  11.00000  0.05    0.46
;
data_global
_journal_date_recd_electronic     2010-12-15
_journal_date_accepted     2010-12-16
_journal_name_full     'Acta Crystallographica, Section E'
_journal_year     2011
_journal_volume     67
_journal_issue      1
_journal_page_first     m115
_journal_page_last     m116
_journal_paper_category     QM
_journal_coeditor_code     SU2239
_publ_contact_author_name     'Meriem, Benslimane'
_publ_contact_author_address
;
Unit\'e de Recherche de Chimie de l'Environnement et Mol\'eculaire Structurale
Facult\'e des Sciences Exactes,
D\'epartement de Chimie,
Universit\'e Mentouri de Constantine
25000 Constantine
Algeria
;
_publ_contact_author_email     'b_meriem80@yahoo.fr'
_publ_contact_author_fax     '00 (213) 31 81 86 01'
_publ_contact_author_phone     '00 (213) 74 82 00 12'
_publ_section_title
;\
Tetrakis(\m-3-azaniumylbenzoato)-\k^3^<i>O</i>:<i>O</i>,<i>O</i>';\
\k^3^<i>O</i>,<i>O</i>':<i>O</i>;\k^4^<i>O</i>:<i>O</i>'-\
bis[triaquachloridolanthanum(III)] tetrachloride dihydrate
;
loop_
    _publ_author_name
    _publ_author_address
    'Benslimane, Meriem'
;
Unit\'e de Recherche de Chimie de l'Environnement et Mol\'eculaire Structurale
Facult\'e des Sciences Exactes,
D\'epartement de Chimie,
Universit\'e Mentouri de Constantine
25000 Constantine
Algeria
;
    'Merazig, Hocine'
;
Unit\'e de Recherche de Chimie de l'Environnement et Mol\'eculaire Structurale
Facult\'e des Sciences Exactes,
D\'epartement de Chimie,
Universit\'e Mentouri de Constantine
25000 Constantine
Algeria
;
    'Jean-Claude Daran'
;
Laboratoire de Chimie de Coordination
UPR-CNRS 8241, 05 route de Narbonne
31077 Toulouse Cedex 4
France
;
