# Supplementary material for: Tetra­kis(μ-3-aza­niumylbenzoato)-κ3 O:O,O′;κ3 O,O′:O;κ4 O:O′-bis­[triaqua­chloridolanthanum(III)] tetra­chloride dihydrate
Source: Acta Crystallogr Sect E Struct Rep Online. 2010 Dec 24;67(Pt 1):m115–6. doi: 10.1107/S1600536810052864 (PMC3050182; doi:10.1107/S1600536810052864)
Supplement: Supplementary file 2 [file e-67-0m115-Isup2.hkl]

# 
# h,k,l, Fc-squared, Fo-squared, sigma(Fo-squared) and status flag 
# 
data_I
_shelx_title ' la in P 21/a' 
_shelx_refln_list_code          4 
_shelx_F_calc_maximum      347.09 
_exptl_crystal_F_000      1168.00 
_reflns_d_resolution_high  0.7115 
 
loop_ 
 _symmetry_equiv_pos_as_xyz 
 'x, y, z' 
 '-x, y+1/2, -z+1/2' 
 '-x, -y, -z' 
 'x, -y-1/2, z-1/2' 
 
_cell_length_a    11.2988 
_cell_length_b    19.8679 
_cell_length_c    10.4679 
_cell_angle_alpha  90.000 
_cell_angle_beta  112.693 
_cell_angle_gamma  90.000 
 
_shelx_F_squared_multiplier     1.000 
 
loop_ 
 _refln_index_h 
 _refln_index_k 
 _refln_index_l 
 _refln_F_squared_calc 
 _refln_F_squared_meas 
 _refln_F_squared_sigma 
 _refln_observed_status 
   1   0   0    24494.29    23397.23    127.10 o 
   2   0   0    27883.35    24505.31    203.92 o 
   3   0   0    52190.95    47518.44    424.14 o 
   4   0   0     1925.72     2124.91     85.67 o 
   5   0   0    10259.26     9407.97    239.77 o 
   6   0   0    11214.31    11241.42    297.51 o 
   7   0   0      325.36      217.89     60.53 o 
   8   0   0     5605.79     5135.81    165.28 o 
   9   0   0     2491.43     2510.40    113.60 o 
  10   0   0        0.41        1.40    160.16 o 
  11   0   0     2489.02     2725.04    129.90 o 
  12   0   0     3633.76     4123.64    177.85 o 
  13   0   0      137.13       94.05    106.15 o 
  14   0   0     1580.65     1826.47    163.42 o 
   1   1   0     2814.09     3208.77     61.92 o 
   2   1   0      828.92     1037.78     33.06 o 
   3   1   0     9953.17     9145.84    210.91 o 
   4   1   0     9275.85     8773.38    200.20 o 
   5   1   0      676.69      668.57     49.82 o 
   6   1   0      124.37      146.66     54.01 o 
   7   1   0      134.05       14.90    111.74 o 
   8   1   0      278.01      217.89     69.37 o 
   9   1   0        0.50        0.47    163.88 o 
  10   1   0     1086.54     1273.36     96.37 o 
  11   1   0      180.30      365.01     78.22 o 
  12   1   0       84.87      190.42     94.05 o 
  13   1   0      507.14      688.13    109.41 o 
  14   1   0        1.14      331.03    104.76 o 
   0   2   0    61865.59    56462.23    238.38 o 
   1   2   0    12113.63    12272.21    166.21 o 
   2   2   0       66.44       47.49     34.45 o 
   3   2   0    11597.60    11520.77    205.32 o 
   4   2   0    10223.98     9621.67    236.98 o 
   5   2   0    22191.16    20576.75    365.01 o 
   6   2   0    13205.40    11272.61    303.09 o 
   7   2   0      202.15      291.92     59.13 o 
   8   2   0     9781.24     9498.75    294.25 o 
   9   2   0     2389.21     2413.10    111.27 o 
  10   2   0      230.53       91.72    170.40 o 
  11   2   0      812.14      774.26     97.31 o 
  12   2   0     1759.05     1894.44    130.83 o 
  13   2   0      138.95      105.22    196.94 o 
  14   2   0      403.34      427.40    125.71 o 
   1   3   0    33505.17    33049.63    258.40 o 
   2   3   0      595.39      525.17     41.90 o 
   3   3   0     5071.56     5545.05    141.07 o 
   4   3   0    24143.79    22664.88    340.34 o 
   5   3   0     6569.44     6157.29    186.70 o 
   6   3   0      840.30      913.47     60.53 o 
   7   3   0    13303.97    12952.89    362.22 o 
   8   3   0      565.72      586.16     74.03 o 
   9   3   0     1575.99     1750.11    103.36 o 
  10   3   0     3862.78     4038.44    145.26 o 
  11   3   0      468.47      402.73     87.06 o 
  12   3   0      506.56      682.07    104.76 o 
  13   3   0     3091.58     3259.99    174.13 o 
  14   3   0       42.57       98.70    112.67 o 
   0   4   0    16850.21    19349.48    191.82 o 
   1   4   0       73.65       60.53     37.25 o 
   2   4   0     5637.23     6545.58    171.80 o 
   3   4   0      800.74      889.26     49.82 o 
   4   4   0     1520.31     1459.59     58.20 o 
   5   4   0     1328.93     1063.38     60.99 o 
   6   4   0        9.41        3.26    108.48 o 
   7   4   0       95.67        8.38    121.05 o 
   8   4   0     1391.17     1323.64     85.20 o 
   9   4   0      194.80      139.67     77.29 o 
  10   4   0      139.86        3.26    162.95 o 
  11   4   0      136.15        1.86    177.85 o 
  12   4   0      956.60      949.78    119.65 o 
  13   4   0       33.70       66.58    199.27 o 
  14   4   0       61.27        0.00    203.92 o 
   1   5   0    23048.94    23234.28    288.66 o 
   2   5   0     8764.89     8929.35    178.32 o 
   3   5   0     1457.63     1804.59     84.27 o 
   4   5   0    16226.69    15971.71    324.04 o 
   5   5   0    18908.61    18565.91    351.98 o 
   6   5   0      204.87      178.32     53.54 o 
   7   5   0     9280.29     8324.10    247.22 o 
   8   5   0    13423.12    12285.71    341.27 o 
   9   5   0     3552.15     3510.00    128.97 o 
  10   5   0     2508.54     2186.83    128.03 o 
  11   5   0     1474.48     1463.32    120.59 o 
  12   5   0     2317.68     2681.27    146.19 o 
  13   5   0     2336.67     2360.02    162.49 o 
  14   5   0      119.72      103.36    111.27 o 
   0   6   0     8899.87     8769.66    155.97 o 
   1   6   0      170.14      184.37     49.35 o 
   2   6   0      590.15      643.90     40.97 o 
   3   6   0    13025.25    13281.12    248.62 o 
   4   6   0     1578.14     1768.27     70.77 o 
   5   6   0       38.90       45.63     96.37 o 
   6   6   0     1035.23      972.13     70.30 o 
   7   6   0        1.69        4.19    124.31 o 
   8   6   0      978.37     1224.47     90.32 o 
   9   6   0      360.56      307.75     77.29 o 
  10   6   0      117.13        0.00    167.61 o 
  11   6   0      723.07      785.43    101.50 o 
  12   6   0      101.19       31.19    207.65 o 
  13   6   0       85.43      164.35    107.55 o 
  14   6   0      239.04      272.36    114.53 o 
   1   7   0    31934.43    32756.31    378.05 o 
   2   7   0     9382.71     9024.79    233.72 o 
   3   7   0      864.35     1040.57     47.49 o 
   4   7   0     9218.81     8920.50    211.37 o 
   5   7   0     4902.73     5146.52    182.04 o 
   6   7   0     1031.71      903.22     76.36 o 
   7   7   0     2642.07     2305.08     93.58 o 
   8   7   0     4209.20     3852.67    127.10 o 
   9   7   0     1217.06     1441.90    100.10 o 
  10   7   0      161.14       99.63     80.55 o 
  11   7   0     1255.94     1349.25    121.52 o 
  12   7   0     1197.12     1296.64    136.88 o 
  13   7   0      915.55      783.10    130.36 o 
  14   7   0        7.78        0.00    208.58 o 
   0   8   0    15384.20    15669.54    305.42 o 
   1   8   0     4076.90     4251.21     92.18 o 
   2   8   0    34580.53    35257.87    424.14 o 
   3   8   0    18838.33    19429.56    365.01 o 
   4   8   0     3747.62     3642.23     92.18 o 
   5   8   0    10557.21    10381.03    263.05 o 
   6   8   0     1973.39     2018.75     87.53 o 
   7   8   0      733.19      860.86     76.36 o 
   8   8   0     8902.41     8829.72    249.09 o 
   9   8   0     4417.87     4233.98    147.59 o 
  10   8   0      531.20      482.34     91.72 o 
  11   8   0     2580.33     2567.21    139.67 o 
  12   8   0     1759.86     1864.65    137.35 o 
  13   8   0      259.03      134.09    110.81 o 
  14   8   0      503.59      750.51    123.38 o 
   1   9   0     1294.86     1413.50     60.99 o 
   2   9   0       29.14        0.00     98.70 o 
   3   9   0        7.44        0.00    104.29 o 
   4   9   0     3220.92     3234.38     98.70 o 
   5   9   0      436.36      399.47     62.85 o 
   6   9   0      393.08      288.19     65.65 o 
   7   9   0     1222.57     1224.47     91.72 o 
   8   9   0      350.60      299.37     81.94 o 
   9   9   0      335.57      327.30     86.60 o 
  10   9   0       35.35        0.00    153.64 o 
  11   9   0       25.41        0.00    177.85 o 
  12   9   0        5.25       18.62    170.40 o 
  13   9   0       11.64      221.15     99.17 o 
   0  10   0    14573.00    15559.20    325.91 o 
   1  10   0     1443.32     1467.97     61.92 o 
   2  10   0     5069.70     5142.79    147.12 o 
   3  10   0    17307.89    17955.07    370.60 o 
   4  10   0     5381.86     5093.91    153.64 o 
   5  10   0    12800.34    11894.16    364.08 o 
   6  10   0     6616.24     6410.10    165.28 o 
   7  10   0      454.69      469.30     80.08 o 
   8  10   0     9102.78     9679.86    301.70 o 
   9  10   0     1658.73     1526.17    112.20 o 
  10  10   0      700.14      635.98    101.50 o 
  11  10   0     2452.47     2649.61    144.33 o 
  12  10   0     2090.70     2206.38    151.31 o 
  13  10   0       69.58        0.47    219.75 o 
   1  11   0      991.71     1049.42     56.80 o 
   2  11   0     9111.25     8966.13    288.66 o 
   3  11   0      856.00      908.35     63.32 o 
   4  11   0      274.09      341.74     55.87 o 
   5  11   0     4887.81     4532.88    140.61 o 
   6  11   0      399.16      284.47     74.96 o 
   7  11   0      545.34      698.83     76.82 o 
   8  11   0     1283.73     1398.14     99.17 o 
   9  11   0      833.74      893.45     92.18 o 
  10  11   0       32.49        0.47    169.01 o 
  11  11   0      171.15        0.00    204.39 o 
  12  11   0      380.55      575.46    112.20 o 
  13  11   0      117.93      105.69    107.55 o 
   0  12   0    24548.97    26255.43    440.44 o 
   1  12   0      196.78      224.41     57.27 o 
   2  12   0      508.49      504.69     65.18 o 
   3  12   0     6613.27     6234.11    183.44 o 
   4  12   0       74.22      105.69     59.59 o 
   5  12   0     1645.18     1428.40     87.99 o 
   6  12   0      995.88      861.79     94.05 o 
   7  12   0     1303.26     1197.94     90.32 o 
   8  12   0      293.31      330.10     83.80 o 
   9  12   0     1226.73     1245.89    104.76 o 
  10  12   0       27.62        1.40    191.35 o 
  11  12   0     1091.79     1136.01    119.65 o 
  12  12   0     1221.13     1421.88    143.40 o 
  13  12   0       28.69        0.00    238.38 o 
   1  13   0    18853.61    18688.83    422.28 o 
   2  13   0     5102.08     5217.75    139.21 o 
   3  13   0      416.50      370.60     63.32 o 
   4  13   0     6776.54     6486.45    212.30 o 
   5  13   0     2018.93     2023.87     95.91 o 
   6  13   0        3.75        7.91    130.83 o 
   7  13   0     5219.05     5194.01    166.68 o 
   8  13   0     2970.58     2907.08    128.03 o 
   9  13   0      905.24      881.34    111.74 o 
  10  13   0     3038.61     3187.36    160.62 o 
  11  13   0      786.17      848.29    121.52 o 
  12  13   0      650.86      791.02    117.79 o 
   0  14   0       38.42       50.75     56.80 o 
   1  14   0      641.58      686.73     71.70 o 
   2  14   0     3833.48     3594.74    118.26 o 
   3  14   0      327.92      411.11     69.84 o 
   4  14   0      380.79      348.72     71.23 o 
   5  14   0        5.80        0.47    148.99 o 
   6  14   0      716.92      584.77     79.15 o 
   7  14   0      284.65      247.22     83.34 o 
   8  14   0      306.26      438.58     81.94 o 
   9  14   0      114.80        1.86    205.32 o 
  10  14   0       89.52      153.64     99.17 o 
  11  14   0        0.03       33.99    172.26 o 
  12  14   0        9.37       79.15    210.91 o 
   1  15   0     6107.05     6952.96    204.39 o 
   2  15   0     3264.29     3536.08    121.52 o 
   3  15   0      219.00        0.93    155.97 o 
   4  15   0    12427.24    11934.67    341.27 o 
   5  15   0     2601.89     2431.26    111.74 o 
   6  15   0      259.32      166.68     77.75 o 
   7  15   0     7041.52     6523.70    188.09 o 
   8  15   0      435.03      581.51     96.84 o 
   9  15   0      998.44     1058.26    112.67 o 
  10  15   0     2386.31     2705.95    151.31 o 
  11  15   0      227.34      289.59    106.15 o 
  12  15   0      292.46       88.93    231.39 o 
   0  16   0     9168.58     9546.71    301.70 o 
   1  16   0      589.30      479.08     80.08 o 
   2  16   0     1087.83     1129.96     90.32 o 
   3  16   0     4960.53     4909.07    174.59 o 
   4  16   0       55.80       39.57     72.63 o 
   5  16   0     1746.83     1766.41     99.63 o 
   6  16   0     5058.45     4935.14    155.97 o 
   7  16   0        0.39        2.79     82.87 o 
   8  16   0     1588.13     1482.41    127.10 o 
   9  16   0      334.36      338.01    108.95 o 
  10  16   0       49.44      193.68     99.17 o 
  11  16   0      366.48      394.35    121.52 o 
  12  16   0       48.02       52.14    223.01 o 
   1  17   0     2426.42     2479.68    111.27 o 
   2  17   0      149.90      223.01     76.82 o 
   3  17   0      514.28      371.07     83.80 o 
   4  17   0     4807.64     4776.85    145.26 o 
   5  17   0      567.77      445.09     84.74 o 
   6  17   0      137.31       62.85     82.41 o 
   7  17   0     2476.78     2346.06    132.69 o 
   8  17   0     1099.93     1160.22    117.33 o 
   9  17   0      448.97      579.18    106.15 o 
  10  17   0      543.37      661.12    116.39 o 
  11  17   0       43.31      328.23    109.41 o 
   0  18   0    25660.91    23821.84    590.82 o 
   1  18   0     1467.41     1514.06    101.50 o 
   2  18   0     2612.59     2548.12    117.79 o 
   3  18   0    10310.42    10265.56    314.73 o 
   4  18   0      370.94      342.20     79.15 o 
   5  18   0     1428.02     1416.76    101.96 o 
   6  18   0     4495.01     4221.88    153.64 o 
   7  18   0        1.66        0.47    183.90 o 
   8  18   0     1853.62     2120.25    146.66 o 
   9  18   0     1385.13     1606.25    141.07 o 
  10  18   0       11.96        0.47    209.98 o 
  11  18   0      652.56      796.61    132.69 o 
   1  19   0      251.27      291.45     80.08 o 
   2  19   0        8.80        1.40    142.47 o 
   3  19   0       95.52        0.00    152.24 o 
   4  19   0        5.15        0.00    167.14 o 
   5  19   0       43.35        0.00     83.80 o 
   6  19   0       33.27        0.93    176.92 o 
   7  19   0      149.43      293.78     89.39 o 
   8  19   0      147.88        0.47    225.81 o 
   9  19   0       34.26      186.23    104.76 o 
  10  19   0      301.49      358.03    115.93 o 
   0  20   0     4845.77     5367.20    163.42 o 
   1  20   0      737.77      738.87     93.58 o 
   2  20   0     2063.66     2107.21    120.12 o 
   3  20   0     3108.00     3224.14    134.09 o 
   4  20   0      483.83      317.06     95.91 o 
   5  20   0     2211.57     2072.29    133.62 o 
   6  20   0     1872.38     2086.26    133.62 o 
   7  20   0       63.13        0.00     93.58 o 
   8  20   0     2265.65     2389.35    153.18 o 
   9  20   0     1791.10     1660.26    158.76 o 
  10  20   0       86.44      263.52    116.39 o 
   1  21   0     3551.32     3394.54    140.61 o 
   2  21   0     1510.54     1704.02    113.60 o 
   3  21   0       13.26       77.29     86.13 o 
   4  21   0      729.20      680.68    101.96 o 
   5  21   0      772.80      917.66    109.41 o 
   6  21   0        7.78        0.47    161.56 o 
   7  21   0     1519.74     1663.52    133.62 o 
   8  21   0      317.90      223.01    113.14 o 
   9  21   0      125.02      373.39    103.82 o 
   0  22   0     2193.41     2203.59    134.09 o 
   1  22   0      824.25      721.18    117.79 o 
   2  22   0      548.14      599.20    101.03 o 
   3  22   0      260.74       86.13     97.77 o 
   4  22   0      487.67      529.36    100.10 o 
   5  22   0      814.79      770.53    108.48 o 
   6  22   0      536.62      451.15    112.20 o 
   7  22   0        7.98        0.00    196.01 o 
   8  22   0     1096.73      913.47    152.24 o 
   9  22   0      290.75      226.74    132.69 o 
   1  23   0     1636.23     1768.74    130.83 o 
   2  23   0     2717.03     2685.00    151.31 o 
   3  23   0       14.33       45.16     89.39 o 
   4  23   0     3463.10     3418.28    167.14 o 
   5  23   0     3107.31     3060.72    158.30 o 
   6  23   0      655.04      471.63    123.38 o 
   7  23   0     2556.75     2832.59    164.82 o 
   8  23   0      900.77      725.84    144.80 o 
   0  24   0      102.99      255.14     96.37 o 
   1  24   0       12.97       32.12    210.44 o 
   2  24   0        2.89        0.00    214.17 o 
   3  24   0      259.00      169.94    106.62 o 
   4  24   0      434.14      322.18    113.14 o 
   5  24   0       15.56        1.40    189.03 o 
   6  24   0      143.69      167.61    102.43 o 
   7  24   0       37.70        0.00    228.13 o 
   1  25   0     5069.31     5273.62    200.66 o 
   2  25   0     1680.01     1895.84    147.59 o 
   3  25   0      400.57      388.29    114.53 o 
   4  25   0     1687.65     1541.07    142.00 o 
   5  25   0      787.63      839.44    124.78 o 
   6  25   0      110.43      149.45    108.95 o 
   0  26   0     1072.41      989.36    132.69 o 
   1  26   0      312.39      221.62    128.97 o 
   2  26   0     2443.69     2682.20    158.76 o 
   3  26   0      991.05      911.60    140.14 o 
   4  26   0        2.25        1.40    221.15 o 
   5  26   0      784.71      992.62    130.83 o 
   1  27   0      219.72      141.07    119.65 o 
   2  27   0      204.26      280.28    116.86 o 
   3  27   0       19.79        0.00    252.81 o 
 -15   1   1      677.30      910.21    127.57 o 
 -14   1   1     1586.04     1726.83    140.61 o 
 -13   1   1      138.34       55.87     96.37 o 
 -12   1   1     4648.48     4878.81    179.71 o 
 -11   1   1     1962.83     1910.74    115.93 o 
 -10   1   1      174.41      236.51     76.36 o 
  -9   1   1    14922.79    14839.88    391.55 o 
  -8   1   1      118.37      146.19     60.53 o 
  -7   1   1      252.27      288.66     54.47 o 
  -6   1   1    30200.03    26419.78    436.71 o 
  -5   1   1      853.04      733.75     47.02 o 
  -4   1   1    19129.12    17446.66    271.43 o 
  -3   1   1    18528.44    16305.99    254.21 o 
  -2   1   1      219.73      114.53     32.59 o 
  -1   1   1    37745.64    37039.18    219.29 o 
   0   1   1    25333.76    27389.58    333.12 o 
   1   1   1     1924.43     2074.16     49.82 o 
   2   1   1     9820.99     8865.10    186.70 o 
   3   1   1    18101.23    16752.95    260.26 o 
   4   1   1    11601.19    11125.02    248.62 o 
   5   1   1    22303.60    21603.36    389.69 o 
   6   1   1    16471.47    15495.88    354.77 o 
   7   1   1      529.05      547.06     62.39 o 
   8   1   1     8407.53     7754.23    232.79 o 
   9   1   1       98.83       40.04     74.49 o 
  10   1   1      122.35        0.00    173.66 o 
  11   1   1     4809.07     4893.24    176.92 o 
  12   1   1       25.99        0.00    196.94 o 
  13   1   1      686.66      687.66    124.78 o 
  14   1   1     1187.63     1298.97    150.38 o 
 -14   2   1       88.51        0.47    218.82 o 
 -13   2   1     1146.88     1343.66    125.24 o 
 -12   2   1      631.99      867.37    105.22 o 
 -11   2   1      538.20      671.83     86.60 o 
 -10   2   1     3538.17     3737.21    133.62 o 
  -9   2   1       11.85        7.45     73.56 o 
  -8   2   1      644.46      494.91     72.63 o 
  -7   2   1     3746.29     3848.01     99.63 o 
  -6   2   1     1293.05     1328.76     64.25 o 
  -5   2   1    10178.35     9398.65    234.65 o 
  -4   2   1     3788.80     3850.81    137.81 o 
  -3   2   1      245.13      315.66     46.09 o 
  -2   2   1    13593.79    12514.31    154.57 o 
  -1   2   1      332.92      287.73     63.32 o 
   0   2   1      976.74      863.15     70.30 o 
   1   2   1    28891.97    30910.76    230.00 o 
   2   2   1     6066.79     6024.60    181.58 o 
   3   2   1      669.57      789.62     53.54 o 
   4   2   1    18583.89    16765.52    303.09 o 
   5   2   1      192.39      192.28     48.89 o 
   6   2   1       31.91        6.05     53.54 o 
   7   2   1     7896.31     6850.54    209.05 o 
   8   2   1      765.23      782.17     84.74 o 
   9   2   1      632.54      731.89     87.06 o 
  10   2   1     2635.31     2712.00    128.97 o 
  11   2   1       27.56      129.90     81.94 o 
  12   2   1      527.01      521.45    114.07 o 
  13   2   1      122.30       89.39    108.95 o 
  14   2   1        6.93      159.23    106.15 o 
 -14   3   1      954.54     1244.03    133.62 o 
 -13   3   1        3.80        0.00    197.41 o 
 -12   3   1      962.21     1081.08    114.53 o 
 -11   3   1     1054.51     1104.35    101.03 o 
 -10   3   1      807.87      893.91     94.51 o 
  -9   3   1     4116.55     4298.70    131.76 o 
  -8   3   1     1104.11     1105.29     81.48 o 
  -7   3   1      591.85      468.37     66.58 o 
  -6   3   1     3107.94     2930.82     76.36 o 
  -5   3   1      157.49      213.24     47.49 o 
  -4   3   1    18697.45    19091.55    324.51 o 
  -3   3   1      407.98      347.32     48.89 o 
  -2   3   1     6550.35     6754.16    174.13 o 
  -1   3   1      385.50      366.41     36.32 o 
   0   3   1     1660.84     2120.00     45.86 o 
   1   3   1     2148.24     2113.73     44.70 o 
   2   3   1     1692.76     1687.73     47.49 o 
   3   3   1     2537.80     2666.84    108.01 o 
   4   3   1     1449.03     1415.83     67.04 o 
   5   3   1      779.55      701.63     51.68 o 
   6   3   1     5320.88     5104.15    183.90 o 
   7   3   1       47.46      192.28     59.13 o 
   8   3   1     2071.41     1766.41     97.31 o 
   9   3   1     1163.08     1127.17     95.91 o 
  10   3   1       12.80        0.00    158.30 o 
  11   3   1     1251.98      940.94    120.12 o 
  12   3   1       33.80       34.45    102.43 o 
  13   3   1      570.30      533.55    122.45 o 
  14   3   1      131.61        8.38    118.72 o 
 -14   4   1      496.49      499.10    124.31 o 
 -13   4   1     2453.69     2595.14    162.95 o 
 -12   4   1      135.10        0.00    205.32 o 
 -11   4   1     4144.86     4037.04    150.38 o 
 -10   4   1     9349.75     9896.82    310.08 o 
  -9   4   1      922.37      869.24     89.39 o 
  -8   4   1    11844.68    11302.87    318.92 o 
  -7   4   1      994.45      858.99     68.91 o 
  -6   4   1        6.33        0.00    107.08 o 
  -5   4   1     8854.74     7919.97    239.31 o 
  -4   4   1     1571.51     1504.29     51.21 o 
  -3   4   1      101.37      146.19     46.09 o 
  -2   4   1    25388.76    25824.30    323.58 o 
  -1   4   1    10605.53    11684.18    150.85 o 
   0   4   1    25330.02    26267.99    163.13 o 
   1   4   1    46926.77    50174.11    426.94 o 
   2   4   1    32766.91    32466.72    329.63 o 
   3   4   1    11707.50    10969.52    222.08 o 
   4   4   1    26666.40    26177.67    412.97 o 
   5   4   1       21.09      138.74     46.09 o 
   6   4   1     3820.29     3520.71    109.88 o 
   7   4   1    10234.37     9073.21    256.07 o 
   8   4   1       91.76       90.79     69.84 o 
   9   4   1     1914.92     2120.71    108.48 o 
  10   4   1     4117.59     4129.22    152.24 o 
  11   4   1       15.81        0.47    183.90 o 
  12   4   1     3470.03     3550.04    181.11 o 
  13   4   1      722.33      852.94    131.76 o 
  14   4   1       12.74      106.62    108.48 o 
 -14   5   1        9.56        0.00    192.75 o 
 -13   5   1        3.55       15.83    168.07 o 
 -12   5   1      399.94      435.32    104.76 o 
 -11   5   1       88.43      103.82     75.42 o 
 -10   5   1      211.29      230.93     80.08 o 
  -9   5   1       53.58       17.23    137.35 o 
  -8   5   1     1091.04     1064.31     76.82 o 
  -7   5   1        0.15        2.33    115.00 o 
  -6   5   1      319.30      340.80     52.14 o 
  -5   5   1      340.26       14.43    105.22 o 
  -4   5   1     6866.62     7102.42    169.47 o 
  -3   5   1     2534.41     2664.51     69.37 o 
  -2   5   1     1404.43     1359.96     50.28 o 
  -1   5   1     1807.51     1691.45     52.61 o 
   0   5   1     5924.66     6331.46    156.67 o 
   1   5   1     3088.00     3715.32    108.95 o 
   2   5   1     8165.76     8460.98    203.46 o 
   3   5   1     3453.76     3910.40    130.83 o 
   4   5   1     3831.67     3754.90    125.24 o 
   5   5   1      702.48      589.89     57.27 o 
   6   5   1      146.07      139.21     55.87 o 
   7   5   1      347.31      360.36     63.78 o 
   8   5   1        2.45        0.00    141.54 o 
   9   5   1       86.15      107.08     72.63 o 
  10   5   1       87.46        0.00    170.40 o 
  11   5   1      207.33      314.73     87.99 o 
  12   5   1        4.94       84.27     95.91 o 
  13   5   1       31.33        0.00    205.32 o 
 -14   6   1     1031.20     1035.45    135.02 o 
 -13   6   1     1488.70     1300.83    139.67 o 
 -12   6   1       21.04      120.12     92.18 o 
 -11   6   1     1325.97     1319.45    107.55 o 
 -10   6   1     3497.57     3480.67    142.47 o 
  -9   6   1      523.01      523.78     84.27 o 
  -8   6   1     4047.40     3931.82    124.31 o 
  -7   6   1     7100.03     6506.47    211.37 o 
  -6   6   1     1422.27     1451.21     68.44 o 
  -5   6   1    31680.09    29264.47    446.49 o 
  -4   6   1     6973.17     7269.56    221.15 o 
  -3   6   1    16850.19    16957.80    301.70 o 
  -2   6   1    11642.69    11622.26    220.68 o 
  -1   6   1      210.63      252.34     44.23 o 
   0   6   1    37621.45    41002.48    393.18 o 
   1   6   1     1387.91     1380.91     52.61 o 
   2   6   1    22960.55    23226.83    344.99 o 
   3   6   1     9589.19     9652.86    250.95 o 
   4   6   1     9426.08     9492.70    259.79 o 
   5   6   1     4476.08     4428.13    135.48 o 
   6   6   1     6868.94     6860.31    226.74 o 
   7   6   1    14614.78    13848.20    343.13 o 
   8   6   1      365.78      311.94     75.42 o 
   9   6   1     2957.25     2888.46    128.03 o 
  10   6   1     1662.83     1789.69    116.86 o 
  11   6   1       39.99        2.33    163.88 o 
  12   6   1     2649.40     2544.39    167.61 o 
  13   6   1      308.28      442.77    115.46 o 
 -14   7   1      226.33        0.47    222.55 o 
 -13   7   1      503.74      428.80    112.67 o 
 -12   7   1     1387.66     1616.03    130.83 o 
 -11   7   1      757.33      841.30     98.24 o 
 -10   7   1      170.74      101.03     78.68 o 
  -9   7   1     5520.14     5885.86    163.42 o 
  -8   7   1     1869.04     2040.64    101.50 o 
  -7   7   1     3187.74     2945.26    105.22 o 
  -6   7   1     9466.63     9012.69    256.07 o 
  -5   7   1     4378.84     4547.32    149.45 o 
  -4   7   1    20726.33    20149.82    370.14 o 
  -3   7   1    16967.41    17530.93    303.56 o 
  -2   7   1      429.84      314.73     45.16 o 
  -1   7   1    29284.31    31995.56    385.50 o 
   0   7   1     1535.47     1762.45     40.66 o 
   1   7   1      708.61      839.91     51.68 o 
   2   7   1    13395.29    13353.75    265.38 o 
   3   7   1    21960.91    23250.58    396.21 o 
   4   7   1        1.25        0.00     47.95 o 
   5   7   1     7061.83     7168.06    196.01 o 
   6   7   1     2168.51     2004.79     90.32 o 
   7   7   1     1673.51     1711.47     96.84 o 
   8   7   1     3780.82     3618.95    129.90 o 
   9   7   1      660.39      642.50     91.72 o 
  10   7   1     1002.48     1249.15    103.82 o 
  11   7   1     1486.20     1401.86    127.10 o 
  12   7   1       35.04       58.20    105.22 o 
  13   7   1      332.63      556.83    114.53 o 
 -14   8   1      117.60      239.31    105.69 o 
 -13   8   1      403.99      393.88    112.67 o 
 -12   8   1        3.10        1.40    190.42 o 
 -11   8   1      996.34      973.99    107.55 o 
 -10   8   1     1803.72     1621.15    110.34 o 
  -9   8   1       29.09      115.46    161.09 o 
  -8   8   1     2323.31     2051.34    108.48 o 
  -7   8   1        9.87       12.57    144.33 o 
  -6   8   1      207.52      125.71     60.06 o 
  -5   8   1     2294.36     2045.76     80.55 o 
  -4   8   1     2144.47     2168.67     74.96 o 
  -3   8   1     3290.82     3753.50     90.79 o 
  -2   8   1     3053.09     3122.64     72.63 o 
  -1   8   1    12413.96    12581.36    284.47 o 
   0   8   1     7087.27     7637.12    163.29 o 
   1   8   1    10656.25    11905.80    243.50 o 
   2   8   1     9029.82     8859.05    261.66 o 
   3   8   1    11298.64    10249.73    287.26 o 
   4   8   1     1365.93     1228.66     69.84 o 
   5   8   1      525.01      487.93     67.04 o 
   6   8   1     1196.97     1363.68     75.89 o 
   7   8   1      134.97       56.34     78.22 o 
   8   8   1        8.13        2.79    145.26 o 
   9   8   1      178.56      202.06     79.61 o 
  10   8   1      409.82      400.86     95.44 o 
  11   8   1        4.95      217.43     87.53 o 
  12   8   1     1389.65     1515.93    135.95 o 
  13   8   1      160.20      169.47    108.01 o 
 -14   9   1     1002.28     1042.43    136.41 o 
 -13   9   1      509.97      586.16    115.93 o 
 -12   9   1     2807.57     2913.60    159.69 o 
 -11   9   1     2447.22     2432.19    138.28 o 
 -10   9   1     1811.04     1792.48    116.86 o 
  -9   9   1     7514.44     7315.19    223.01 o 
  -8   9   1      659.83      608.51     83.34 o 
  -7   9   1     5772.85     5679.14    165.28 o 
  -6   9   1     6909.64     6540.93    223.48 o 
  -5   9   1     6165.08     5869.56    162.95 o 
  -4   9   1    22928.34    23511.77    399.47 o 
  -3   9   1    23076.90    23969.43    425.54 o 
  -2   9   1     4051.14     4076.15     91.25 o 
  -1   9   1    48654.97    52193.79    538.68 o 
   0   9   1     7585.14     8016.66    192.75 o 
   1   9   1     4696.40     5241.96    144.33 o 
   2   9   1    40521.64    41458.00    538.21 o 
   3   9   1    19114.35    20124.21    376.19 o 
   4   9   1     7525.05     7350.57    196.47 o 
   5   9   1     7413.78     7127.09    231.39 o 
   6   9   1     2976.43     2786.49     99.17 o 
   7   9   1     2377.49     2383.77    108.48 o 
   8   9   1     6302.53     6458.52    190.42 o 
   9   9   1     2975.13     2964.34    133.16 o 
  10   9   1      352.76      312.87    100.57 o 
  11   9   1     2804.34     2784.17    153.64 o 
  12   9   1      350.61      251.88    110.81 o 
  13   9   1      809.83      851.08    143.40 o 
 -14  10   1      172.24      429.26    112.67 o 
 -13  10   1       18.35        0.00    205.79 o 
 -12  10   1      159.27      166.68     97.31 o 
 -11  10   1      190.55      136.88     94.05 o 
 -10  10   1       67.77        0.47    176.92 o 
  -9  10   1       44.05       97.77     71.70 o 
  -8  10   1      937.62      908.81     92.65 o 
  -7  10   1       61.08        2.33     71.70 o 
  -6  10   1       76.75        0.47    130.83 o 
  -5  10   1      416.53      442.30     62.85 o 
  -4  10   1       22.94        3.26    111.27 o 
  -3  10   1       84.84       29.33     54.01 o 
  -2  10   1      467.02      385.50     49.82 o 
  -1  10   1     1026.11     1013.57     68.44 o 
   0  10   1     1052.95      850.36     65.65 o 
   1  10   1      856.47      902.29     52.14 o 
   2  10   1     1754.81     1951.71     80.08 o 
   3  10   1     2855.75     2894.51    101.96 o 
   4  10   1        5.10        3.26    112.20 o 
   5  10   1      432.21      364.08     63.32 o 
   6  10   1      295.73      336.61     69.84 o 
   7  10   1      840.37      852.48     87.99 o 
   8  10   1     1237.02      958.63    107.08 o 
   9  10   1       30.59        0.47    157.83 o 
  10  10   1       16.54       27.00    167.61 o 
  11  10   1        2.46      114.07     93.58 o 
  12  10   1      136.48        0.00    217.89 o 
  13  10   1       23.24        0.00    118.26 o 
 -13  11   1      522.72      623.88    116.86 o 
 -12  11   1     1760.11     1844.16    141.54 o 
 -11  11   1      435.40      420.42    101.96 o 
 -10  11   1      182.88        0.00    170.40 o 
  -9  11   1     5499.12     5455.66    161.56 o 
  -8  11   1       15.68        2.33     74.03 o 
  -7  11   1     2893.83     2729.69    117.33 o 
  -6  11   1     8799.28     8177.44    243.50 o 
  -5  11   1     1817.16     1585.30     86.60 o 
  -4  11   1     5052.46     4746.12    153.18 o 
  -3  11   1     6624.89     7016.28    196.01 o 
  -2  11   1      759.64      751.91     62.39 o 
  -1  11   1    16370.48    17719.03    360.82 o 
   0  11   1     6795.93     7446.23    154.36 o 
   1  11   1     2034.51     2182.64     73.56 o 
   2  11   1     9172.81     9345.11    244.89 o 
   3  11   1    21979.92    23417.25    470.24 o 
   4  11   1     1344.27     1324.57     78.68 o 
   5  11   1     7032.24     6844.02    186.23 o 
   6  11   1     1524.31     1505.22     94.51 o 
   7  11   1      654.97      760.29     84.27 o 
   8  11   1     3906.72     3988.15    141.07 o 
   9  11   1      773.34      795.21     98.70 o 
  10  11   1      230.62      263.98    103.36 o 
  11  11   1     2818.05     2775.32    162.02 o 
  12  11   1       19.32      129.90    100.10 o 
  13  11   1      265.48        0.00    237.45 o 
 -13  12   1     1023.85     1351.11    129.90 o 
 -12  12   1       89.06       19.55    182.97 o 
 -11  12   1     1404.52     1345.99    128.03 o 
 -10  12   1     1339.59     1398.14    126.64 o 
  -9  12   1       49.82        0.00    194.15 o 
  -8  12   1     2472.65     2381.90    118.72 o 
  -7  12   1     1161.33     1342.73     90.32 o 
  -6  12   1       63.50       91.25     67.51 o 
  -5  12   1     3839.93     4079.41    129.43 o 
  -4  12   1     2923.37     2748.78     90.79 o 
  -3  12   1     2342.21     2350.25     84.74 o 
  -2  12   1     5728.87     6154.96    194.61 o 
  -1  12   1     2935.35     3020.68     87.06 o 
   0  12   1     4396.46     4328.31     82.25 o 
   1  12   1     4864.07     4866.70    148.99 o 
   2  12   1     2326.39     2206.85     80.55 o 
   3  12   1     9704.12     9680.79    265.85 o 
   4  12   1     9407.37     9711.99    287.26 o 
   5  12   1     1870.64     1828.80     94.05 o 
   6  12   1     4622.50     4257.26    134.09 o 
   7  12   1     5556.68     5669.36    165.75 o 
   8  12   1      140.57       33.06    156.90 o 
   9  12   1     2119.40     2062.05    136.41 o 
  10  12   1     1123.08     1323.18    119.65 o 
  11  12   1        1.56        0.47    204.39 o 
  12  12   1      773.09      901.36    136.88 o 
 -13  13   1       81.67      143.40    115.93 o 
 -12  13   1      319.56      552.64    101.96 o 
 -11  13   1       61.25      305.42     99.17 o 
 -10  13   1       86.37       49.82    171.33 o 
  -9  13   1      654.89      528.90     98.70 o 
  -8  13   1     1406.30     1303.62    106.62 o 
  -7  13   1       70.18      197.87     64.72 o 
  -6  13   1     4011.58     3773.99    126.17 o 
  -5  13   1        7.48       65.18    128.03 o 
  -4  13   1      529.21      580.58     70.77 o 
  -3  13   1     4759.62     4993.34    138.74 o 
  -2  13   1      369.34      338.48     64.25 o 
  -1  13   1      959.89     1004.26     72.16 o 
   0  13   1     1656.24     1864.07    153.64 o 
   1  13   1      695.63      696.04     64.72 o 
   2  13   1      108.83       33.52    116.39 o 
   3  13   1     2930.58     2834.45    104.76 o 
   4  13   1     1423.85     1514.06     91.72 o 
   5  13   1     1056.73      960.49     87.06 o 
   6  13   1     1278.14     1249.15     95.44 o 
   7  13   1       30.80        0.00    147.59 o 
   8  13   1     2257.85     2133.29    124.78 o 
   9  13   1      103.65      214.63     89.39 o 
  10  13   1      108.09       11.17    188.09 o 
  11  13   1      697.86      619.22    122.45 o 
  12  13   1        0.82        0.00    240.24 o 
 -13  14   1     1446.30     1514.53    143.86 o 
 -12  14   1      147.27      213.24    105.69 o 
 -11  14   1     1643.53     1702.16    140.14 o 
 -10  14   1     4083.41     4091.51    179.25 o 
  -9  14   1       19.43       15.83    165.75 o 
  -8  14   1     5225.26     5645.62    163.42 o 
  -7  14   1     3160.78     3234.38    130.36 o 
  -6  14   1       40.56       36.32     67.51 o 
  -5  14   1    11104.85    10872.68    316.59 o 
  -4  14   1     4295.16     4393.67    132.69 o 
  -3  14   1      512.51      446.96     69.37 o 
  -2  14   1    14831.71    15605.76    403.19 o 
  -1  14   1     1569.15     1773.86     82.41 o 
   0  14   1     2749.16     2637.83     66.67 o 
   1  14   1    10984.05    11287.98    306.82 o 
   2  14   1     4044.79     4143.66    125.24 o 
   3  14   1     4738.56     4593.41    135.48 o 
   4  14   1    18944.92    18730.26    478.15 o 
   5  14   1      165.14      139.67     74.03 o 
   6  14   1     2861.49     2980.17    124.78 o 
   7  14   1     5253.57     4923.97    155.97 o 
   8  14   1      253.37      203.92     89.39 o 
   9  14   1     2707.72     2696.64    148.05 o 
  10  14   1     2819.30     2872.63    167.61 o 
  11  14   1       87.27      248.15    100.57 o 
  12  14   1     1612.89     1447.49    159.23 o 
 -12  15   1      157.29      100.10    118.72 o 
 -11  15   1      133.42      262.12     97.31 o 
 -10  15   1      134.20        0.47    232.32 o 
  -9  15   1      143.69      175.52     97.31 o 
  -8  15   1     1029.10     1116.93    108.95 o 
  -7  15   1        2.54        3.26    161.56 o 
  -6  15   1      898.37     1147.19     86.13 o 
  -5  15   1       11.28       37.71     69.84 o 
  -4  15   1      773.35      753.31     85.20 o 
  -3  15   1        7.84        7.45     63.78 o 
  -2  15   1     1547.15     1767.34     89.39 o 
  -1  15   1      309.15      216.49     66.11 o 
   0  15   1     1787.01     1710.22     65.65 o 
   1  15   1      325.97      354.77     67.04 o 
   2  15   1      112.87      164.82     66.58 o 
   3  15   1      201.81      283.07     77.29 o 
   4  15   1      121.50       76.82    147.12 o 
   5  15   1     1020.73     1168.14     84.27 o 
   6  15   1     1264.08     1278.95    102.43 o 
   7  15   1       57.74        1.40    170.87 o 
   8  15   1      394.96      389.69     98.70 o 
   9  15   1        0.44      134.09     90.79 o 
  10  15   1      168.17      140.61    120.12 o 
  11  15   1        6.30        0.47    194.15 o 
 -12  16   1       25.78        1.40    255.60 o 
 -11  16   1      715.47      708.15    134.09 o 
 -10  16   1     2720.57     2671.96    162.02 o 
  -9  16   1      147.96        3.72    213.24 o 
  -8  16   1     2107.06     2093.71    130.83 o 
  -7  16   1     2057.14     2010.37    115.46 o 
  -6  16   1       21.54        0.00     73.56 o 
  -5  16   1     6445.99     6069.76    180.18 o 
  -4  16   1     2934.27     2878.21    117.33 o 
  -3  16   1      242.88      384.10     73.10 o 
  -2  16   1     9613.86    10126.35    281.68 o 
  -1  16   1     3361.69     3373.12    121.05 o 
   0  16   1     2443.27     2545.56     84.74 o 
   1  16   1    12435.11    13275.07    337.08 o 
   2  16   1      949.12      880.88     91.72 o 
   3  16   1     3538.21     3612.90    127.10 o 
   4  16   1     5681.20     5461.25    164.35 o 
   5  16   1      545.15       27.93    180.64 o 
   6  16   1      243.67      284.47     85.20 o 
   7  16   1     3711.91     3602.19    155.04 o 
   8  16   1       56.53       24.68    176.45 o 
   9  16   1      636.90      530.76    114.53 o 
  10  16   1     2237.15     2394.94    162.49 o 
  11  16   1        4.95        1.86    214.17 o 
 -11  17   1      495.99      590.82    115.46 o 
 -10  17   1      438.37       88.46    224.87 o 
  -9  17   1     4874.47     5057.13    187.16 o 
  -8  17   1       41.54       79.61    169.01 o 
  -7  17   1      829.35      899.03     99.17 o 
  -6  17   1     3707.21     3857.33    142.47 o 
  -5  17   1        1.47        2.33     70.77 o 
  -4  17   1      797.69      764.48     83.34 o 
  -3  17   1     5437.21     5211.70    160.16 o 
  -2  17   1      295.23      315.20     81.48 o 
  -1  17   1     8536.24     8821.33    266.78 o 
   0  17   1    10004.67    10477.90    220.86 o 
   1  17   1      330.01      258.40     73.10 o 
   2  17   1     5405.86     5312.26    166.21 o 
   3  17   1     1822.45     1854.40    103.82 o 
   4  17   1     1011.05      988.43     91.72 o 
   5  17   1     3967.14     3918.32    139.21 o 
   6  17   1      918.35      978.65     98.70 o 
   7  17   1       84.57       44.70     86.60 o 
   8  17   1     1372.97     1305.95    128.97 o 
   9  17   1      308.25      455.34    106.62 o 
  10  17   1      107.78       84.74    110.81 o 
  11  17   1     1546.53     1878.61    164.82 o 
 -11  18   1       40.90       39.57    115.00 o 
 -10  18   1      135.88        0.47    115.93 o 
  -9  18   1        2.85        0.00    181.58 o 
  -8  18   1     1063.90      947.92    128.50 o 
  -7  18   1      253.25      229.53     96.37 o 
  -6  18   1        2.21        4.66    167.14 o 
  -5  18   1     2342.14     1920.05    111.74 o 
  -4  18   1      226.45       13.97     79.15 o 
  -3  18   1     1555.06     1498.23    104.29 o 
  -2  18   1     2437.14     2578.38    114.53 o 
  -1  18   1       47.06       44.23    150.85 o 
   0  18   1     2864.93     3164.31     94.32 o 
   1  18   1       26.48       22.81    133.16 o 
   2  18   1     2544.82     2498.77    125.71 o 
   3  18   1        9.16        0.00    147.12 o 
   4  18   1      322.13      357.10     80.08 o 
   5  18   1      335.61      336.15     77.75 o 
   6  18   1      926.59      876.22    106.15 o 
   7  18   1      766.32      556.37    106.62 o 
   8  18   1       17.77        0.47    209.05 o 
   9  18   1      540.62      638.31    120.59 o 
  10  18   1       57.66        0.47    215.56 o 
 -11  19   1      406.05      279.35    128.50 o 
 -10  19   1      274.45      183.90    129.43 o 
  -9  19   1     2913.48     2985.30    168.54 o 
  -8  19   1     1019.98      936.28    126.17 o 
  -7  19   1      524.48      467.44     99.63 o 
  -6  19   1     7690.88     7298.89    226.74 o 
  -5  19   1      136.99      191.35     77.75 o 
  -4  19   1     6767.58     6329.55    183.44 o 
  -3  19   1     4784.58     4694.44    153.18 o 
  -2  19   1      202.98      274.23     76.36 o 
  -1  19   1     1787.31     1680.74    109.88 o 
   0  19   1     1722.74     1817.52    124.78 o 
   1  19   1        4.74        0.47    149.92 o 
   2  19   1     1339.84     1355.77    104.29 o 
   3  19   1     3500.16     3358.69    135.48 o 
   4  19   1      122.81       98.70     76.36 o 
   5  19   1     3562.83     3667.37    148.99 o 
   6  19   1     3790.48     3730.22    167.14 o 
   7  19   1      297.91      314.27    101.50 o 
   8  19   1     3576.02     3824.74    177.39 o 
   9  19   1      622.60      725.37    128.97 o 
  10  19   1      304.04       77.29    124.31 o 
 -10  20   1      163.28      220.68    116.86 o 
  -9  20   1       32.89        0.00    207.65 o 
  -8  20   1       82.32       53.08    108.48 o 
  -7  20   1      664.91      825.47    110.81 o 
  -6  20   1        5.62        0.00    194.15 o 
  -5  20   1      893.96      942.33    101.96 o 
  -4  20   1      420.92      324.04     88.93 o 
  -3  20   1      525.37      544.26     92.65 o 
  -2  20   1     1813.83     1891.65    112.20 o 
  -1  20   1      199.38       86.60    194.61 o 
   0  20   1        0.93        0.93    112.30 o 
   1  20   1       79.10       29.80    161.56 o 
   2  20   1      238.38      240.70     86.60 o 
   3  20   1       83.64      126.64     78.68 o 
   4  20   1     1577.39     1520.12    119.65 o 
   5  20   1      363.76      249.09     93.12 o 
   6  20   1      127.13       24.68    177.39 o 
   7  20   1      635.02      622.48    117.33 o 
   8  20   1       25.82        0.00    197.87 o 
   9  20   1      176.54      164.35    114.53 o 
 -10  21   1      497.53      522.38    140.14 o 
  -9  21   1     1402.14     1675.16    153.18 o 
  -8  21   1       78.15       73.56    109.88 o 
  -7  21   1     1139.11     1306.88    122.45 o 
  -6  21   1      481.33        1.86    219.75 o 
  -5  21   1      208.79        0.00    186.23 o 
  -4  21   1     2042.69     1998.27    125.71 o 
  -3  21   1     1124.95     1197.01    118.26 o 
  -2  21   1     2025.97     1873.49    125.71 o 
  -1  21   1     1677.60     1689.12    122.91 o 
   0  21   1      920.76     1063.60     71.54 o 
   1  21   1       96.06       45.16    165.75 o 
   2  21   1     2231.67     1975.45    132.69 o 
   3  21   1     1141.80     1218.42    112.20 o 
   4  21   1      392.43      529.83     99.17 o 
   5  21   1     1740.74     1642.56    123.38 o 
   6  21   1     1096.05     1061.06    122.91 o 
   7  21   1      150.70        0.00    236.98 o 
   8  21   1      926.74      918.59    137.35 o 
   9  21   1      675.33      951.64    134.55 o 
  -9  22   1      130.88        0.47    267.71 o 
  -8  22   1     1614.15     1779.45    146.19 o 
  -7  22   1      896.08      845.49    121.05 o 
  -6  22   1       49.85       82.87     97.31 o 
  -5  22   1     1312.89     1079.68    113.14 o 
  -4  22   1      903.95      974.92    111.27 o 
  -3  22   1      456.25      551.25    102.43 o 
  -2  22   1     3446.98     3226.47    148.99 o 
  -1  22   1     2845.15     2640.77    146.19 o 
   0  22   1      590.37      338.31    197.64 o 
   1  22   1     5000.38     5027.79    178.78 o 
   2  22   1      990.87     1019.62    108.01 o 
   3  22   1     2079.57     2003.39    133.62 o 
   4  22   1     2589.11     2465.71    147.12 o 
   5  22   1       46.40        1.40    161.09 o 
   6  22   1     1284.89     1587.63    127.10 o 
   7  22   1      876.90      921.85    128.03 o 
   8  22   1        1.37        0.47    181.58 o 
  -8  23   1        3.53       34.45    222.08 o 
  -7  23   1      181.59       29.33    107.55 o 
  -6  23   1      147.53        0.47    203.46 o 
  -5  23   1       29.06        0.00    189.03 o 
  -4  23   1      532.13      507.48    108.01 o 
  -3  23   1       59.82        0.00     99.17 o 
  -2  23   1       95.54       25.61    101.03 o 
  -1  23   1      268.77       76.82    215.10 o 
   0  23   1      132.73      147.18     66.99 o 
   1  23   1      145.48        0.93    111.27 o 
   2  23   1        2.20        1.40    195.08 o 
   3  23   1       41.58       63.78    182.97 o 
   4  23   1       19.16       35.85    184.84 o 
   5  23   1      105.36        7.45     95.44 o 
   6  23   1      248.70      142.47    109.41 o 
   7  23   1       14.81        1.40    108.01 o 
  -7  24   1     1284.53     1115.53    138.74 o 
  -6  24   1       56.26       18.62    103.82 o 
  -5  24   1     2237.37     2124.44    151.78 o 
  -4  24   1     1377.77     1415.36    129.43 o 
  -3  24   1      750.93      694.18    121.98 o 
  -2  24   1     3648.63     3800.53    172.26 o 
  -1  24   1     1789.38     1722.64    138.28 o 
   0  24   1     1192.85      992.26     88.38 o 
   1  24   1     2362.33     2362.82    153.18 o 
   2  24   1     1189.35     1020.08    119.65 o 
   3  24   1     2178.96     2074.16    151.78 o 
   4  24   1     1792.77     1955.90    131.76 o 
   5  24   1      233.29      165.28    113.14 o 
   6  24   1     1728.15     1860.92    150.38 o 
   7  24   1      832.85      777.98    141.07 o 
  -6  25   1      118.99      358.50    109.88 o 
  -5  25   1      203.35       87.53    202.53 o 
  -4  25   1      265.15       27.93    224.87 o 
  -3  25   1      623.94      587.56    120.59 o 
  -2  25   1      122.03        0.00    112.20 o 
  -1  25   1      552.43      423.21    121.98 o 
   0  25   1      224.37      125.71     75.06 o 
   1  25   1      146.64        0.47    238.38 o 
   2  25   1     1402.46     1408.84    138.28 o 
   3  25   1      380.68      511.21    110.34 o 
   4  25   1       69.52        0.00    212.77 o 
   5  25   1      420.20      380.84    114.07 o 
   6  25   1        9.63        0.00    222.55 o 
  -5  26   1     1058.40     1051.28    130.83 o 
  -4  26   1      714.43      817.09    121.52 o 
  -3  26   1      168.42        0.47    241.17 o 
  -2  26   1     1491.74     1416.76    147.59 o 
  -1  26   1      419.91      559.16    119.19 o 
   0  26   1      337.92       60.91    164.60 o 
   1  26   1      808.55      740.74    129.90 o 
   2  26   1      115.84       59.13    105.22 o 
   3  26   1      495.13      730.03    113.60 o 
   4  26   1     1087.82     1216.09    135.95 o 
  -4  27   1     1461.60     1155.57    146.66 o 
  -3  27   1     1269.10     1241.70    139.67 o 
  -2  27   1        0.72       42.37    223.94 o 
  -1  27   1     1517.86     1493.11    145.26 o 
   0  27   1      509.07      511.51     89.04 o 
   1  27   1        0.06       16.76    184.84 o 
   2  27   1     1337.33     1436.31    151.31 o 
   3  27   1      873.74      806.38    138.74 o 
 -15   0   2     1312.56     1489.39    151.78 o 
 -14   0   2        7.01        0.47    212.30 o 
 -13   0   2     1025.04     1008.45    117.79 o 
 -12   0   2     2810.02     2817.69    140.61 o 
 -11   0   2      166.13        0.00     84.27 o 
 -10   0   2    14117.12    13457.11    386.43 o 
  -9   0   2     8812.92     8602.51    272.36 o 
  -8   0   2     2231.91     2049.02     90.79 o 
  -7   0   2     9808.33     9551.36    249.55 o 
  -6   0   2    26458.40    24521.61    400.40 o 
  -5   0   2    14483.58    13397.52    266.31 o 
  -4   0   2     3390.59     3380.57    127.10 o 
  -3   0   2    13695.95    11758.21    189.03 o 
  -2   0   2    11766.47    10826.12    148.52 o 
  -1   0   2    22023.51    25415.05    283.54 o 
   0   0   2    25980.03    25695.72    146.66 o 
   1   0   2    30882.05    29262.14    260.26 o 
   2   0   2   120468.53   103691.07    662.05 o 
   3   0   2     2221.45     2681.74    103.36 o 
   4   0   2    25510.53    25746.08    399.47 o 
   5   0   2    24066.55    21911.10    422.28 o 
   6   0   2       54.02       54.94     56.34 o 
   7   0   2     8044.26     8543.85    251.41 o 
   8   0   2     2936.29     2585.83    115.00 o 
   9   0   2      267.21      168.54     80.08 o 
  10   0   2     2103.13     2401.46    121.98 o 
  11   0   2     2215.86     2468.04    139.21 o 
  12   0   2      192.65        0.00    209.05 o 
  13   0   2      746.33      662.52    135.95 o 
 -15   1   2        6.48        0.47    239.77 o 
 -14   1   2      326.76        0.47    227.20 o 
 -13   1   2      216.37      236.98     97.31 o 
 -12   1   2       48.38        0.00    177.39 o 
 -11   1   2     1078.52     1143.46     98.70 o 
 -10   1   2      701.92      762.62     89.86 o 
  -9   1   2       81.01      113.14     74.03 o 
  -8   1   2     2447.01     2481.07     90.32 o 
  -7   1   2      391.28      362.69     58.66 o 
  -6   1   2     1451.82     1467.04     68.91 o 
  -5   1   2     1477.19     1360.42     51.21 o 
  -4   1   2     1946.40     1892.58     54.01 o 
  -3   1   2     6514.83     7446.94    154.11 o 
  -2   1   2    28974.11    28773.75    253.28 o 
  -1   1   2     2387.41     1930.29     87.99 o 
   0   1   2      113.82        7.91     52.83 o 
   1   1   2     9943.84    10363.33    200.20 o 
   2   1   2     6555.42     7019.08    197.87 o 
   3   1   2     2203.37     1712.40     56.80 o 
   4   1   2      430.89      463.72     54.94 o 
   5   1   2       79.03       87.99     53.08 o 
   6   1   2      912.15      900.43     67.97 o 
   7   1   2       46.97       33.06    134.09 o 
   8   1   2        2.45        0.00    164.82 o 
   9   1   2      622.80      597.34     93.58 o 
  10   1   2      625.43      699.30     90.79 o 
  11   1   2        0.97        0.00    167.14 o 
  12   1   2      331.00      425.54    107.08 o 
  13   1   2       19.22        0.00    108.48 o 
 -15   2   2     1406.98     1726.37    153.18 o 
 -14   2   2        0.74        0.00    217.89 o 
 -13   2   2     1443.49     1497.30    134.09 o 
 -12   2   2      550.36      451.61    103.82 o 
 -11   2   2      116.95        0.00     83.80 o 
 -10   2   2     3775.59     3719.98    134.09 o 
  -9   2   2     2821.54     2889.85    115.00 o 
  -8   2   2     1019.66      960.02     73.56 o 
  -7   2   2     3599.92     3438.30     99.63 o 
  -6   2   2    14332.12    14402.70    321.72 o 
  -5   2   2     7750.48     6954.36    221.15 o 
  -4   2   2    26088.28    24656.16    331.49 o 
  -3   2   2    19685.77    19751.28    291.45 o 
  -2   2   2     2180.11     2674.75    112.67 o 
  -1   2   2    64757.38    66033.14    384.57 o 
   0   2   2      959.74     1315.19     53.49 o 
   1   2   2    15974.69    17299.54    266.78 o 
   2   2   2    42180.53    41398.40    400.40 o 
   3   2   2     1231.30     1048.02     51.21 o 
   4   2   2      307.35      313.34     52.14 o 
   5   2   2    14753.16    13104.67    335.22 o 
   6   2   2     1577.11     1428.86     76.82 o 
   7   2   2     9092.17     8523.83    256.53 o 
   8   2   2     2906.17     2779.98    118.26 o 
   9   2   2        1.15       69.37    146.19 o 
  10   2   2     3070.35     2986.69    143.40 o 
  11   2   2      873.77      885.53    112.20 o 
  12   2   2       49.99        0.47    196.94 o 
  13   2   2      551.19      634.58    126.17 o 
 -15   3   2      127.28      180.64    115.93 o 
 -14   3   2     1883.41     2002.46    150.85 o 
 -13   3   2      328.82      403.19    103.36 o 
 -12   3   2     1020.70     1076.89    113.14 o 
 -11   3   2     5228.14     5230.79    159.69 o 
 -10   3   2     2033.23     2167.74    116.39 o 
  -9   3   2     3061.90     2997.40    116.39 o 
  -8   3   2     5614.61     5281.07    167.61 o 
  -7   3   2     4271.71     4470.49    143.86 o 
  -6   3   2     8340.13     7720.24    211.37 o 
  -5   3   2    22135.97    20621.91    344.99 o 
  -4   3   2      226.39      227.67     44.23 o 
  -3   3   2      401.02      418.09     44.70 o 
  -2   3   2    10850.81    12150.69    200.66 o 
  -1   3   2     6876.36     8928.88    167.61 o 
   0   3   2     2085.21     2812.35     87.76 o 
   1   3   2     5650.92     5559.95    162.49 o 
   2   3   2    11807.12    11564.53    242.57 o 
   3   3   2    11660.91    11539.85    257.93 o 
   4   3   2    11135.97    10931.81    281.21 o 
   5   3   2      208.10      272.83     52.61 o 
   6   3   2    13430.90    13015.28    366.41 o 
   7   3   2     6272.91     5870.96    178.78 o 
   8   3   2     2094.43     1872.10    110.34 o 
   9   3   2     4903.54     4736.81    155.50 o 
  10   3   2     1224.56     1108.54    111.27 o 
  11   3   2     1116.25     1009.38    116.39 o 
  12   3   2      860.09     1210.04    124.31 o 
  13   3   2      221.94      181.11    119.19 o 
 -15   4   2        1.04       44.23    201.60 o 
 -14   4   2        7.89        0.00    222.08 o 
 -13   4   2      351.09      248.15    100.57 o 
 -12   4   2       26.16      128.97     84.74 o 
 -11   4   2      167.71        0.00    193.68 o 
 -10   4   2     4637.52     4405.78    149.92 o 
  -9   4   2       44.67        5.12    149.92 o 
  -8   4   2     1631.31     1452.61     87.06 o 
  -7   4   2      154.88       68.44     57.73 o 
  -6   4   2        1.08        0.93    102.43 o 
  -5   4   2      471.46      332.89     48.42 o 
  -4   4   2     4255.71     4506.34    130.83 o 
  -3   4   2     4212.43     4324.30    136.88 o 
  -2   4   2     5880.40     6863.57    162.95 o 
  -1   4   2     5880.40     6093.97    175.06 o 
   0   4   2      230.54      161.04     31.44 o 
   1   4   2    18261.06    18722.35    297.04 o 
   2   4   2     8707.05     9258.05    219.29 o 
   3   4   2      162.37      189.96     43.76 o 
   4   4   2     5625.66     5480.34    172.26 o 
   5   4   2       46.63      117.79     51.68 o 
   6   4   2      734.28      744.93     69.84 o 
   7   4   2     2501.07     2350.25    105.22 o 
   8   4   2       92.16      261.66     72.16 o 
   9   4   2      116.35        0.93     83.34 o 
  10   4   2      729.23      820.35    109.88 o 
  11   4   2       27.51       66.58    174.13 o 
  12   4   2       63.81        0.93    208.58 o 
  13   4   2      213.68       77.29    120.59 o 
 -15   5   2       12.47       30.73    107.55 o 
 -14   5   2     3434.70     3645.49    186.70 o 
 -13   5   2      561.45      420.42    109.88 o 
 -12   5   2      383.21      175.99     95.91 o 
 -11   5   2     5167.03     5238.70    162.02 o 
 -10   5   2     1372.44     1452.14    104.76 o 
  -9   5   2     3628.77     3379.18    122.91 o 
  -8   5   2     6293.67     5788.08    173.66 o 
  -7   5   2     2241.62     2157.96     80.55 o 
  -6   5   2    19107.08    17948.56    364.55 o 
  -5   5   2    12123.28    12459.37    310.08 o 
  -4   5   2        7.24        0.00     40.51 o 
  -3   5   2    12149.45    11891.83    223.48 o 
  -2   5   2    43582.82    43725.37    434.85 o 
  -1   5   2       87.42       90.79     43.30 o 
   0   5   2    26149.38    28014.97    236.05 o 
   1   5   2    13971.46    14195.52    250.02 o 
   2   5   2      707.75      621.08     46.56 o 
   3   5   2    23168.67    24251.57    404.12 o 
   4   5   2     1240.53     1093.65     60.06 o 
   5   5   2        3.77       27.00    110.34 o 
   6   5   2    23711.80    21654.10    500.96 o 
   7   5   2     2255.71     2109.08    103.82 o 
   8   5   2      371.05      394.81     75.42 o 
   9   5   2     4008.37     3980.71    145.73 o 
  10   5   2     2047.33     1796.21    136.88 o 
  11   5   2     1120.53     1037.78    127.57 o 
  12   5   2     1414.11     1676.09    141.07 o 
  13   5   2      322.80        0.00    251.41 o 
 -15   6   2      287.56      471.63    118.72 o 
 -14   6   2       49.06       20.02    202.99 o 
 -13   6   2      144.26      159.69    100.10 o 
 -12   6   2      432.30      349.65    108.95 o 
 -11   6   2       63.54       60.99     79.15 o 
 -10   6   2      943.07      954.44     97.31 o 
  -9   6   2     3427.47     3343.33    120.59 o 
  -8   6   2      167.81        5.59    137.35 o 
  -7   6   2     5591.30     5348.11    168.54 o 
  -6   6   2     6693.78     7069.36    197.41 o 
  -5   6   2      144.87      222.55     50.28 o 
  -4   6   2      379.13      534.49     51.68 o 
  -3   6   2     2835.71     2957.36    125.24 o 
  -2   6   2      946.29      933.02     63.78 o 
  -1   6   2     3801.20     4201.39     61.46 o 
   0   6   2     4852.18     5696.82    145.51 o 
   1   6   2      907.43      921.38     64.25 o 
   2   6   2     6434.19     6621.01    162.49 o 
   3   6   2     1996.21     2012.70     74.96 o 
   4   6   2     1385.38     1285.00     70.77 o 
   5   6   2     2441.37     2316.26     89.39 o 
   6   6   2        3.72       46.09    137.35 o 
   7   6   2     1083.06      920.45     87.99 o 
   8   6   2     2277.94     2095.11    109.41 o 
   9   6   2        3.42        0.47    169.94 o 
  10   6   2      332.99      257.47     97.77 o 
  11   6   2      115.44      148.52     94.98 o 
  12   6   2       74.79        0.00    106.15 o 
  13   6   2       18.44      253.28    102.43 o 
 -14   7   2     1597.88     1749.18    150.38 o 
 -13   7   2      161.79      310.08     99.63 o 
 -12   7   2       11.81       46.56    174.59 o 
 -11   7   2     2302.16     2474.09    121.05 o 
 -10   7   2     1587.91     1512.67    108.01 o 
  -9   7   2     3355.79     3304.68    124.78 o 
  -8   7   2     3402.37     3207.84    115.00 o 
  -7   7   2     5671.35     5266.64    174.59 o 
  -6   7   2    13867.65    12950.09    361.29 o 
  -5   7   2     4753.62     4429.06    103.82 o 
  -4   7   2     1400.21     1298.97     67.51 o 
  -3   7   2    15070.95    15134.13    318.92 o 
  -2   7   2    11154.61    11864.83    241.17 o 
  -1   7   2      364.69      370.60     47.49 o 
   0   7   2    24230.59    25507.78    250.36 o 
   1   7   2    11417.50    12599.05    276.09 o 
   2   7   2        0.62       22.81    100.57 o 
   3   7   2    12014.36    12610.22    298.90 o 
   4   7   2       12.90       16.30     52.14 o 
   5   7   2      282.00      226.27     60.06 o 
   6   7   2     8924.77     8006.57    243.96 o 
   7   7   2     2345.74     2512.27    111.74 o 
   8   7   2      125.24        0.00    164.35 o 
   9   7   2     1893.58     1940.07    113.60 o 
  10   7   2     1109.39     1271.50    108.95 o 
  11   7   2      741.40      926.97    116.86 o 
  12   7   2      290.33      165.28    111.74 o 
  13   7   2      326.70        0.93    231.86 o 
 -14   8   2      237.96      434.85    118.26 o 
 -13   8   2     1963.52     2161.22    148.52 o 
 -12   8   2     1124.19     1077.35    127.57 o 
 -11   8   2      356.90      324.97     89.86 o 
 -10   8   2     6858.73     6770.46    202.99 o 
  -9   8   2     4716.80     4648.81    142.00 o 
  -8   8   2      385.90      405.52     74.03 o 
  -7   8   2    16538.26    16354.41    434.85 o 
  -6   8   2     7138.78     7021.87    210.91 o 
  -5   8   2      351.69      344.99     56.34 o 
  -4   8   2    12543.42    12963.60    311.01 o 
  -3   8   2    11857.63    11467.69    264.45 o 
  -2   8   2     1122.22     1083.40     50.75 o 
  -1   8   2    23356.18    24004.81    385.97 o 
   0   8   2      362.82      459.26     38.83 o 
   1   8   2    12985.60    14040.95    281.21 o 
   2   8   2    20017.25    20161.46    391.09 o 
   3   8   2      530.02      506.08     55.87 o 
   4   8   2     7190.26     7223.00    202.99 o 
   5   8   2     4639.56     4504.95    142.47 o 
   6   8   2       11.63        1.86     69.37 o 
   7   8   2    10410.64    10187.81    304.02 o 
   8   8   2     1416.00     1400.00    101.03 o 
   9   8   2      704.90      712.80     99.17 o 
  10   8   2     3299.32     3467.64    160.62 o 
  11   8   2      618.79      604.32    113.60 o 
  12   8   2        8.75        0.00    217.43 o 
  13   8   2     1173.21     1278.48    149.45 o 
 -14   9   2      110.44       39.11    207.65 o 
 -13   9   2        0.28        0.00    106.62 o 
 -12   9   2       23.51       41.44     89.39 o 
 -11   9   2      138.91      184.84     91.25 o 
 -10   9   2        0.27        0.93    168.54 o 
  -9   9   2       30.45        1.40    150.38 o 
  -8   9   2        2.51       98.70     72.16 o 
  -7   9   2       27.74       14.90    127.10 o 
  -6   9   2      512.34      405.05     66.11 o 
  -5   9   2     1380.71     1416.76     69.84 o 
  -4   9   2      974.17     1154.64     64.72 o 
  -3   9   2      912.09     1087.13     61.46 o 
  -2   9   2     2927.89     3278.61     97.77 o 
  -1   9   2     1088.54     1012.64     58.66 o 
   0   9   2      123.43       91.46     32.59 o 
   1   9   2      450.00      368.74     52.61 o 
   2   9   2       83.30       53.08     49.82 o 
   3   9   2       63.24       43.30    106.15 o 
   4   9   2      205.89      217.89     58.20 o 
   5   9   2      150.88        0.93    141.07 o 
   6   9   2     2036.85     1836.71    104.29 o 
   7   9   2       18.64        0.00    144.33 o 
   8   9   2      603.15      629.00     92.65 o 
   9   9   2      277.36      405.52     86.60 o 
  10   9   2       39.05        0.47    183.44 o 
  11   9   2       52.37      176.92    101.96 o 
  12   9   2        5.85        0.47    198.34 o 
 -14  10   2      111.19      235.12    113.14 o 
 -13  10   2     2534.01     3034.65    158.30 o 
 -12  10   2     1090.33     1031.26    115.93 o 
 -11  10   2      388.87      488.39    100.57 o 
 -10  10   2     5504.58     5047.35    164.82 o 
  -9  10   2     3540.45     3296.77    134.09 o 
  -8  10   2      393.87       11.17    166.21 o 
  -7  10   2    12317.01    12697.29    326.84 o 
  -6  10   2    11842.63    11652.99    369.20 o 
  -5  10   2      547.73      517.26     65.65 o 
  -4  10   2     9283.82     9749.24    242.10 o 
  -3  10   2    11109.21    11514.71    304.49 o 
  -2  10   2     4773.19     4713.06    145.26 o 
  -1  10   2    13569.67    14323.55    320.32 o 
   0  10   2      144.69      109.99     35.21 o 
   1  10   2     4951.10     5133.95    142.47 o 
   2  10   2    15836.31    16480.12    372.46 o 
   3  10   2     2402.13     2618.88     92.65 o 
   4  10   2     2814.80     2670.56     99.63 o 
   5  10   2     9183.35     8663.04    230.93 o 
   6  10   2     1775.57     1641.63    103.36 o 
   7  10   2     8863.51     8360.41    267.71 o 
   8  10   2     3782.27     3848.95    143.86 o 
   9  10   2      149.08      114.53     92.65 o 
  10  10   2     4309.53     4896.50    194.61 o 
  11  10   2      608.99      547.52    109.41 o 
  12  10   2      115.30        0.47    252.34 o 
 -14  11   2      558.12      521.91    132.22 o 
 -13  11   2       70.46        0.00    211.37 o 
 -12  11   2      158.35       38.18    214.63 o 
 -11  11   2      325.24      285.87     99.63 o 
 -10  11   2       78.16       50.75     90.32 o 
  -9  11   2      272.30        0.93    188.09 o 
  -8  11   2     2200.11     2096.50    113.60 o 
  -7  11   2     2379.07     2118.85    112.67 o 
  -6  11   2     1580.53     1542.00     90.32 o 
  -5  11   2     2471.54     2463.38     88.93 o 
  -4  11   2     1080.60     1094.58     72.16 o 
  -3  11   2     6576.46     6876.14    224.87 o 
  -2  11   2      418.59      376.65     56.34 o 
  -1  11   2       30.59        2.79    105.69 o 
   0  11   2     8207.60     8534.46    262.35 o 
   1  11   2      133.16      211.84     52.14 o 
   2  11   2     1142.36     1239.84     70.30 o 
   3  11   2     1236.60     1278.02     70.30 o 
   4  11   2      685.74      685.33     73.56 o 
   5  11   2      834.16      857.13     79.61 o 
   6  11   2     3901.71     3849.41    129.90 o 
   7  11   2     1448.29     1371.13    107.55 o 
   8  11   2        3.78        0.47    162.95 o 
   9  11   2     1300.18     1600.20    119.19 o 
  10  11   2       75.65        0.47    201.13 o 
  11  11   2      182.23      154.11    108.48 o 
  12  11   2      193.75      397.60    107.55 o 
 -13  12   2      312.45      381.31    102.43 o 
 -12  12   2     1327.12     1587.16    125.71 o 
 -11  12   2       99.12       76.82    103.82 o 
 -10  12   2     1681.93     1583.90    135.02 o 
  -9  12   2     3189.00     3063.51    131.29 o 
  -8  12   2     1284.22     1392.08     98.24 o 
  -7  12   2     4362.27     3815.89    133.16 o 
  -6  12   2     1953.55     1858.13     95.91 o 
  -5  12   2     1835.17     1852.08     86.60 o 
  -4  12   2      807.40      873.89     73.56 o 
  -3  12   2     1861.05     1959.16     86.13 o 
  -2  12   2       17.84       98.70    108.01 o 
  -1  12   2     7029.50     7557.29    196.01 o 
   0  12   2     5545.01     5787.52    204.62 o 
   1  12   2        7.92        9.78    126.17 o 
   2  12   2    20184.57    21032.55    446.96 o 
   3  12   2     1070.14     1200.73     79.61 o 
   4  12   2      656.51      690.45     73.10 o 
   5  12   2     6482.93     6219.21    184.84 o 
   6  12   2       18.62       59.59    153.64 o 
   7  12   2     1334.26     1332.02    105.22 o 
   8  12   2     1121.51      873.43    109.41 o 
   9  12   2       49.85        1.40    202.53 o 
  10  12   2      584.46      663.92    112.67 o 
  11  12   2      659.05      726.30    121.05 o 
  12  12   2       64.92        0.47    240.24 o 
 -13  13   2      596.22      563.35    122.91 o 
 -12  13   2      517.84      552.18    116.39 o 
 -11  13   2     3528.80     3759.55    168.54 o 
 -10  13   2      719.21      651.35    113.14 o 
  -9  13   2     3891.47     3761.88    144.80 o 
  -8  13   2     5362.79     5302.49    162.49 o 
  -7  13   2      204.77      199.27     78.68 o 
  -6  13   2     5957.52     5666.57    162.02 o 
  -5  13   2     2775.49     2712.93    109.88 o 
  -4  13   2       19.77       33.99     59.13 o 
  -3  13   2     1677.71     1741.73     83.80 o 
  -2  13   2     9709.52    10252.99    289.59 o 
  -1  13   2      887.95     1069.44     72.16 o 
   0  13   2     5668.19     5783.14    139.91 o 
   1  13   2    15027.84    15862.76    384.57 o 
   2  13   2       47.65        7.45    130.83 o 
   3  13   2    11675.75    11925.35    330.56 o 
   4  13   2     3352.28     3168.73    117.79 o 
   5  13   2     1265.73     1094.58     90.32 o 
   6  13   2     5708.65     5353.23    177.39 o 
   7  13   2      548.56      506.08     91.25 o 
   8  13   2      630.49      667.18     97.77 o 
   9  13   2     2651.77     2695.71    151.31 o 
  10  13   2      918.68      830.13    128.50 o 
  11  13   2      291.92      329.63    107.55 o 
 -13  14   2       21.42        0.00    214.17 o 
 -12  14   2       51.70       85.67    108.48 o 
 -11  14   2      114.63       60.99    186.23 o 
 -10  14   2       65.65      236.51     85.67 o 
  -9  14   2       24.41        1.86     81.01 o 
  -8  14   2        2.21        0.00    162.02 o 
  -7  14   2      148.00      149.92     76.36 o 
  -6  14   2      974.71     1045.23     85.20 o 
  -5  14   2      444.89      471.17     73.56 o 
  -4  14   2      330.04      211.37     73.56 o 
  -3  14   2      284.19      328.70     67.97 o 
  -2  14   2     6026.58     5920.77    164.35 o 
  -1  14   2      621.15      634.12     71.23 o 
   0  14   2     1723.64     1839.77     64.31 o 
   1  14   2      172.91      287.73     66.11 o 
   2  14   2       39.87        1.40     65.65 o 
   3  14   2      455.81      500.50     75.42 o 
   4  14   2     4129.82     4211.17    130.83 o 
   5  14   2       31.77        0.47    154.11 o 
   6  14   2        1.34       44.23     72.63 o 
   7  14   2       17.42        0.00     80.55 o 
   8  14   2      168.31      419.95     88.93 o 
   9  14   2       40.37      201.60     92.18 o 
  10  14   2        3.07        1.40    177.85 o 
  11  14   2       51.76        0.47    203.46 o 
 -13  15   2      433.25      337.08    124.31 o 
 -12  15   2      418.79      420.42    127.57 o 
 -11  15   2     2524.41     2146.32    162.95 o 
 -10  15   2     1785.49     1783.64    139.67 o 
  -9  15   2      508.52      403.19    102.89 o 
  -8  15   2     7093.08     6999.52    195.54 o 
  -7  15   2     2719.26     2418.69    122.45 o 
  -6  15   2     3545.22     3276.75    123.84 o 
  -5  15   2    14143.97    12802.04    353.37 o 
  -4  15   2       97.94       84.74     70.30 o 
  -3  15   2     2505.07     2311.60    109.41 o 
  -2  15   2    15693.79    16380.02    436.71 o 
  -1  15   2     1556.02     1572.73     93.58 o 
   0  15   2     2572.19     2756.33    115.70 o 
   1  15   2     5744.68     5816.48    173.66 o 
   2  15   2     1711.45     1679.81     96.84 o 
   3  15   2     3143.95     3189.22    123.38 o 
   4  15   2     3043.55     3088.19    118.26 o 
   5  15   2       38.40       76.36     72.16 o 
   6  15   2     5332.02     5034.31    158.76 o 
   7  15   2     2141.12     2073.23    134.09 o 
   8  15   2     1097.40     1103.42    114.07 o 
   9  15   2     3597.83     3753.50    175.06 o 
  10  15   2      550.81      394.81    122.91 o 
  11  15   2      450.09      540.54    123.84 o 
 -12  16   2      816.68      877.15    134.55 o 
 -11  16   2       16.42      177.85    105.22 o 
 -10  16   2       59.26        0.00    191.82 o 
  -9  16   2      294.94      236.98     96.84 o 
  -8  16   2       50.35        0.47    185.77 o 
  -7  16   2      573.55      525.17     94.51 o 
  -6  16   2     2703.51     2717.59    120.59 o 
  -5  16   2      455.68      410.64     78.68 o 
  -4  16   2     4997.42     4925.83    148.99 o 
  -3  16   2     1402.27     1361.82     92.18 o 
  -2  16   2     2740.35     2691.52    115.93 o 
  -1  16   2     6178.46     5781.10    182.04 o 
   0  16   2      682.52      769.35     63.37 o 
   1  16   2     1649.03     1535.95     98.24 o 
   2  16   2     1748.15     1799.46    105.22 o 
   3  16   2      328.84      385.50     76.36 o 
   4  16   2     2514.63     2498.77    113.60 o 
   5  16   2     5267.92     5176.78    154.11 o 
   6  16   2       79.37        0.47    181.11 o 
   7  16   2      402.29      331.03     95.91 o 
   8  16   2      920.42      946.52    119.19 o 
   9  16   2      289.53      310.54    103.36 o 
  10  16   2      377.79      398.54    113.60 o 
  11  16   2      304.21      527.97    121.05 o 
 -12  17   2        7.08       75.89    212.30 o 
 -11  17   2      713.52      728.17    120.12 o 
 -10  17   2      550.49      424.14    122.91 o 
  -9  17   2       52.94        9.31     95.44 o 
  -8  17   2      573.09      528.90    105.69 o 
  -7  17   2      341.46      466.05     84.27 o 
  -6  17   2     1949.26     1745.92    112.20 o 
  -5  17   2     2723.08     2426.14    111.74 o 
  -4  17   2       45.09       62.85     72.16 o 
  -3  17   2     2134.39     2038.31    111.74 o 
  -2  17   2     8247.68     8404.64    217.43 o 
  -1  17   2       78.65        0.93    183.90 o 
   0  17   2     2464.39     2551.52    171.10 o 
   1  17   2     3019.58     3079.34    120.59 o 
   2  17   2      475.57      440.44     88.93 o 
   3  17   2     2061.78     1825.54    112.67 o 
   4  17   2      310.76      270.50     81.94 o 
   5  17   2      235.27      175.06     86.60 o 
   6  17   2     1496.05     1412.57    122.45 o 
   7  17   2      277.04      314.27     93.12 o 
   8  17   2       66.25        0.47    188.56 o 
   9  17   2      359.45      290.06    113.14 o 
  10  17   2      300.56       91.25    246.29 o 
 -11  18   2       59.38      145.26    109.88 o 
 -10  18   2     1368.26     1346.92    133.62 o 
  -9  18   2     2483.05     2464.31    157.37 o 
  -8  18   2      170.22      166.21     98.24 o 
  -7  18   2     2721.14     2728.76    136.41 o 
  -6  18   2     4932.38     5124.63    167.14 o 
  -5  18   2     1055.91     1069.90     95.91 o 
  -4  18   2     5031.29     4866.70    148.52 o 
  -3  18   2     3140.70     3065.84    128.03 o 
  -2  18   2     1734.53     1562.48    103.36 o 
  -1  18   2     8341.96     8413.95    260.26 o 
   0  18   2     1808.92     1900.39    120.59 o 
   1  18   2     3529.31     3294.91    128.97 o 
   2  18   2     8916.71     8931.68    250.48 o 
   3  18   2       33.74        0.00    166.21 o 
   4  18   2     3065.25     3017.42    134.09 o 
   5  18   2     5553.63     5176.31    172.26 o 
   6  18   2       68.24       69.37     88.93 o 
   7  18   2     1290.56     1416.76    127.10 o 
   8  18   2     1683.69     1222.61    148.05 o 
   9  18   2      132.48        0.00    194.15 o 
  10  18   2      850.80      998.67    140.14 o 
 -11  19   2        0.66        0.00    196.47 o 
 -10  19   2        3.04        0.00    248.15 o 
  -9  19   2       23.24       46.09    193.22 o 
  -8  19   2      155.75      125.24    188.56 o 
  -7  19   2        0.12        8.38    174.59 o 
  -6  19   2      180.97        8.38    182.97 o 
  -5  19   2      341.17      482.81     83.34 o 
  -4  19   2       63.03        1.40    160.16 o 
  -3  19   2       13.22        2.33    149.92 o 
  -2  19   2      149.97      220.68     73.56 o 
  -1  19   2      247.16        2.79    210.91 o 
   0  19   2        6.88        0.47    105.48 o 
   1  19   2        5.68       90.32     74.49 o 
   2  19   2      408.25      523.31     90.32 o 
   3  19   2      593.65      730.03     90.79 o 
   4  19   2       94.80      160.16     89.39 o 
   5  19   2       15.39       53.08     83.80 o 
   6  19   2      161.28      103.82    206.25 o 
   7  19   2       30.62        0.00    102.43 o 
   8  19   2       19.50        0.47    210.91 o 
   9  19   2      112.65       76.36    237.91 o 
 -10  20   2     1671.09     1866.97    156.90 o 
  -9  20   2      985.65     1109.48    128.03 o 
  -8  20   2        7.80        0.47    103.82 o 
  -7  20   2     2276.58     2034.58    143.86 o 
  -6  20   2     1047.26     1095.04    111.27 o 
  -5  20   2      781.26      592.22    103.36 o 
  -4  20   2     3376.03     3350.78    136.88 o 
  -3  20   2     3282.61     3136.61    139.67 o 
  -2  20   2       64.37       61.92    156.43 o 
  -1  20   2     7275.39     7647.14    228.13 o 
   0  20   2     3687.79     3871.95    143.40 o 
   1  20   2     1612.72     1592.28    113.60 o 
   2  20   2     6768.82     6784.42    203.92 o 
   3  20   2      466.58      324.51     98.24 o 
   4  20   2     1082.05      898.57    116.39 o 
   5  20   2     1996.67     2076.02    136.41 o 
   6  20   2      187.50      288.66     91.72 o 
   7  20   2     1817.52     1851.61    145.73 o 
   8  20   2     1012.41      821.28    138.28 o 
   9  20   2        6.75        1.40    115.00 o 
 -10  21   2      164.49       74.49    230.46 o 
  -9  21   2      729.24      854.34    126.17 o 
  -8  21   2     1659.12     1576.92    147.12 o 
  -7  21   2       49.13       22.81    181.11 o 
  -6  21   2      408.40      242.10    100.10 o 
  -5  21   2     1332.28     1090.39    114.53 o 
  -4  21   2        0.34        0.00     91.25 o 
  -3  21   2      393.13      344.06     95.91 o 
  -2  21   2      521.31      643.43    103.36 o 
  -1  21   2       73.62        0.47    201.60 o 
   0  21   2     1298.88     1440.59    164.12 o 
   1  21   2     1530.70     1576.45    120.12 o 
   2  21   2      774.42      677.42    111.27 o 
   3  21   2     2542.41     2470.83    143.40 o 
   4  21   2      929.54      727.70    108.95 o 
   5  21   2      746.95      891.58    114.07 o 
   6  21   2     1176.60     1309.68    124.78 o 
   7  21   2      309.27        2.33    224.87 o 
   8  21   2      250.96        2.33    274.69 o 
  -9  22   2       45.74        0.00    230.93 o 
  -8  22   2       78.95      121.98    111.27 o 
  -7  22   2      485.90      449.75    116.39 o 
  -6  22   2      551.62      462.79    109.88 o 
  -5  22   2        5.84        0.00    175.06 o 
  -4  22   2     1315.72     1365.54    115.00 o 
  -3  22   2      167.45      315.66     97.77 o 
  -2  22   2      385.34      266.78    108.95 o 
  -1  22   2      427.10      544.73    101.96 o 
   0  22   2        2.85        0.47    137.24 o 
   1  22   2      272.22       26.07    191.35 o 
   2  22   2      823.42     1020.55    111.74 o 
   3  22   2      207.17      227.20     97.77 o 
   4  22   2      384.62      406.45     96.84 o 
   5  22   2      554.18      496.31    108.01 o 
   6  22   2      283.39      134.09    107.08 o 
   7  22   2      994.59     1104.35    132.22 o 
  -8  23   2     1598.64     1691.45    152.71 o 
  -7  23   2      458.93       58.20    226.27 o 
  -6  23   2     2411.09     2292.51    155.97 o 
  -5  23   2     2822.13     2443.36    148.52 o 
  -4  23   2       27.09        0.47    173.66 o 
  -3  23   2     4832.73     4923.50    188.56 o 
  -2  23   2     2931.56     2419.15    148.05 o 
  -1  23   2        0.00        0.00    192.75 o 
   0  23   2     4944.51     5281.74    128.64 o 
   1  23   2     1241.08     1299.90    124.78 o 
   2  23   2       38.82       49.35    169.01 o 
   3  23   2     2331.53     2442.90    155.04 o 
   4  23   2     1275.75     1155.10    130.83 o 
   5  23   2        2.81       20.95    200.66 o 
   6  23   2     2962.83     3071.43    173.66 o 
   7  23   2     1027.69      994.01    145.73 o 
  -8  24   2        4.42       40.04    120.59 o 
  -7  24   2       75.38        0.00    204.39 o 
  -6  24   2      242.17      173.20    114.07 o 
  -5  24   2       90.06        0.93    200.20 o 
  -4  24   2      381.10      210.44    106.62 o 
  -3  24   2       22.71      123.84    101.50 o 
  -2  24   2      150.29      112.20    100.57 o 
  -1  24   2        3.20        0.00    211.84 o 
   0  24   2       62.55        0.22    172.74 o 
   1  24   2        2.78        0.93    203.46 o 
   2  24   2       66.87      176.45     93.58 o 
   3  24   2      133.06      236.98    110.81 o 
   4  24   2        4.45        0.00    174.59 o 
   5  24   2       31.30        0.47    190.89 o 
   6  24   2        0.33        0.00    244.89 o 
  -7  25   2      111.54      111.74    112.20 o 
  -6  25   2     1697.86     1576.45    147.12 o 
  -5  25   2     1355.33     1278.02    139.21 o 
  -4  25   2       62.85      156.43    100.10 o 
  -3  25   2     1493.75     1314.80    142.47 o 
  -2  25   2     1827.18     2029.93    143.86 o 
  -1  25   2      257.96      288.66    112.20 o 
   0  25   2     2643.61     2889.65    119.04 o 
   1  25   2     2302.28     2631.46    158.76 o 
   2  25   2      107.68        2.79    218.82 o 
   3  25   2     3645.65     3645.49    182.97 o 
   4  25   2      547.16      568.47    122.91 o 
   5  25   2      108.64      229.07    101.50 o 
  -5  26   2       44.13        0.00    244.89 o 
  -4  26   2      492.00      588.49    123.84 o 
  -3  26   2      111.14      132.69    116.39 o 
  -2  26   2       35.05        0.93    220.68 o 
  -1  26   2     1470.94     1423.28    142.00 o 
   0  26   2      792.46      833.47    239.08 o 
   1  26   2      248.64      213.24    119.65 o 
   2  26   2      803.12      809.64    119.19 o 
   3  26   2       95.73       70.30    219.29 o 
   4  26   2      866.98     1237.51    132.69 o 
  -3  27   2      626.22      906.95    130.36 o 
  -2  27   2      944.91     1013.57    137.35 o 
  -1  27   2      167.04        0.93    257.47 o 
   0  27   2      188.12       25.98    157.33 o 
   1  27   2      162.06       56.34    256.53 o 
   2  27   2       44.00       60.99    113.60 o 
 -15   1   3     1243.72     1456.33    143.40 o 
 -14   1   3      577.71      550.32    123.38 o 
 -13   1   3     1648.09     1607.18    124.78 o 
 -12   1   3     6863.22     7197.86    228.13 o 
 -11   1   3     1446.92     1233.32    101.96 o 
 -10   1   3     7048.35     7205.77    212.77 o 
  -9   1   3     1782.22     1711.94    102.43 o 
  -8   1   3     3804.63     3741.40    104.29 o 
  -7   1   3    21871.98    20281.11    418.56 o 
  -6   1   3      263.59       15.36     98.24 o 
  -5   1   3    19894.36    20122.81    333.82 o 
  -4   1   3    64959.77    57144.30    536.35 o 
  -3   1   3     2374.76     2512.27     94.51 o 
  -2   1   3    33380.47    31814.45    326.84 o 
  -1   1   3     1937.94     1650.01     63.32 o 
   0   1   3        4.51        9.75     63.70 o 
   1   1   3    12506.07    12367.19    250.48 o 
   2   1   3     9035.46     8621.14    219.75 o 
   3   1   3     6460.49     6384.49    187.16 o 
   4   1   3     5916.72     6075.35    187.16 o 
   5   1   3    13790.93    12066.89    345.46 o 
   6   1   3     3431.98     3374.05    107.08 o 
   7   1   3     2924.35     2834.45    118.72 o 
   8   1   3     4642.50     4189.28    146.19 o 
   9   1   3     1655.69     1587.63    121.05 o 
  10   1   3     3493.62     3672.03    172.26 o 
  11   1   3      342.57      250.95    103.36 o 
  12   1   3      189.45      148.99    111.27 o 
  13   1   3     1017.59     1317.12    153.18 o 
 -15   2   3      397.63      401.80    128.97 o 
 -14   2   3      425.66      368.27    119.65 o 
 -13   2   3       45.13       77.75    182.97 o 
 -12   2   3      719.91      855.74    105.69 o 
 -11   2   3     3115.29     3060.72    128.03 o 
 -10   2   3     1872.78     1859.06    104.76 o 
  -9   2   3     2726.65     2582.10    115.00 o 
  -8   2   3     8358.07     8252.40    228.13 o 
  -7   2   3     2230.74     2292.51     81.48 o 
  -6   2   3     4336.16     4403.92    138.74 o 
  -5   2   3    17479.53    16681.25    320.78 o 
  -4   2   3      489.92      455.34     51.21 o 
  -3   2   3    17190.73    15764.99    254.21 o 
  -2   2   3    12406.81    13240.15    256.53 o 
  -1   2   3     2988.48     3465.31    166.68 o 
   0   2   3      237.67      161.95     73.10 o 
   1   2   3     5211.30     5903.55    208.11 o 
   2   2   3      568.76      607.58     57.73 o 
   3   2   3     1250.28     1079.21     59.59 o 
   4   2   3     5091.27     5231.72    162.02 o 
   5   2   3      818.22      722.11     68.91 o 
   6   2   3     3349.24     3011.83    107.08 o 
   7   2   3      156.27      203.92     74.96 o 
   8   2   3     2260.02     2066.71    112.67 o 
   9   2   3     5032.48     5269.89    169.47 o 
  10   2   3      213.09        0.00    207.65 o 
  11   2   3      481.28      704.42    103.82 o 
  12   2   3      743.21      934.42    121.98 o 
  13   2   3      127.59      108.01    120.12 o 
 -15   3   3       86.70      138.28    107.55 o 
 -14   3   3       55.45       31.19    110.34 o 
 -13   3   3      708.64      736.08    110.34 o 
 -12   3   3     1545.71     1405.58    121.05 o 
 -11   3   3      360.32      365.95     87.99 o 
 -10   3   3     7599.64     7790.54    229.07 o 
  -9   3   3      456.81      440.90     82.41 o 
  -8   3   3     1230.36     1244.03     82.41 o 
  -7   3   3     5614.31     5525.03    141.07 o 
  -6   3   3       99.12      117.79     48.42 o 
  -5   3   3     3390.72     3096.57    126.64 o 
  -4   3   3    25649.66    25484.89    341.74 o 
  -3   3   3    15371.93    15599.71    297.51 o 
  -2   3   3     4429.27     3866.17    146.19 o 
  -1   3   3     3972.44     5031.05    131.76 o 
   0   3   3    14573.12    16003.67    186.33 o 
   1   3   3    24369.55    25212.99    339.41 o 
   2   3   3     7614.23     8249.60    248.62 o 
   3   3   3      119.48      179.25    104.29 o 
   4   3   3     4941.90     4647.42    118.72 o 
   5   3   3      271.51      294.25     63.32 o 
   6   3   3     1359.33     1349.25     88.93 o 
   7   3   3     2069.71     1871.63    101.03 o 
   8   3   3      251.99      137.35     80.55 o 
   9   3   3      274.78      117.33    210.44 o 
  10   3   3     1569.72     1415.83    129.90 o 
  11   3   3      141.95       49.82    192.75 o 
  12   3   3        1.85        0.47    266.78 o 
  13   3   3      506.10      705.35    131.29 o 
 -15   4   3      947.99     1124.84    134.09 o 
 -14   4   3     1070.61     1289.66    125.24 o 
 -13   4   3       42.57      165.75     97.77 o 
 -12   4   3     1359.89     1292.91    123.38 o 
 -11   4   3     3992.72     3920.65    143.40 o 
 -10   4   3     2076.94     1966.14    109.41 o 
  -9   4   3     6256.49     6234.11    163.42 o 
  -8   4   3     9908.87     9546.24    287.73 o 
  -7   4   3     1760.54     1613.23     79.15 o 
  -6   4   3    12014.57    11245.61    301.70 o 
  -5   4   3     5944.35     5821.61    156.43 o 
  -4   4   3        8.93        3.72     44.23 o 
  -3   4   3    13640.50    12635.36    282.14 o 
  -2   4   3     4881.22     5428.66     96.84 o 
  -1   4   3     1185.71     1644.43    105.69 o 
   0   4   3    10836.00    11654.13    190.93 o 
   1   4   3    25239.61    25541.23    337.08 o 
   2   4   3    15441.69    15643.47    290.52 o 
   3   4   3    25953.15    25066.34    438.11 o 
   4   4   3     3674.50     3596.14    104.76 o 
   5   4   3    13867.51    13438.95    368.74 o 
   6   4   3     6977.70     6156.36    177.85 o 
   7   4   3      415.71      555.90     80.08 o 
   8   4   3     2500.34     2368.87    119.19 o 
   9   4   3     5043.21     5182.37    170.40 o 
  10   4   3      137.22       54.01    175.52 o 
  11   4   3     1266.98     1505.68    124.31 o 
  12   4   3     1182.19     1075.49    148.52 o 
 -15   5   3       60.84       31.66    115.93 o 
 -14   5   3       18.00        0.47    206.25 o 
 -13   5   3        2.51        0.00    169.01 o 
 -12   5   3      208.86      293.78     93.12 o 
 -11   5   3        0.31       23.28     71.23 o 
 -10   5   3       28.90        1.40    169.47 o 
  -9   5   3      122.83      131.76     76.82 o 
  -8   5   3     2256.64     1812.97     94.51 o 
  -7   5   3       79.53      133.62     55.87 o 
  -6   5   3      775.62      799.40     58.66 o 
  -5   5   3      444.98      469.77     51.21 o 
  -4   5   3     1499.72     1427.47     65.65 o 
  -3   5   3       27.70       28.87     92.65 o 
  -2   5   3      581.27      647.16     52.61 o 
  -1   5   3    15079.17    16715.70    283.07 o 
   0   5   3        7.90       14.05     62.49 o 
   1   5   3      232.02      296.57     48.42 o 
   2   5   3     1502.18     1538.74     66.58 o 
   3   5   3     4011.31     4314.99    145.26 o 
   4   5   3     2955.68     3171.99     91.72 o 
   5   5   3      235.46      192.28     67.04 o 
   6   5   3     2337.37     2575.12    106.62 o 
   7   5   3       75.29        0.00    154.57 o 
   8   5   3        0.18       45.63    145.73 o 
   9   5   3       29.63       39.57    175.06 o 
  10   5   3       72.22       72.16    187.16 o 
  11   5   3       59.50      123.84     98.24 o 
  12   5   3       24.87        2.79    216.03 o 
 -15   6   3     1650.47     1723.11    151.31 o 
 -14   6   3     1397.29     1822.74    144.33 o 
 -13   6   3       88.84        0.00    199.27 o 
 -12   6   3     1978.30     1971.26    123.84 o 
 -11   6   3     2003.28     2056.00    117.33 o 
 -10   6   3      553.51      536.35     82.87 o 
  -9   6   3     5448.12     5412.36    151.78 o 
  -8   6   3     2569.50     2442.90    101.03 o 
  -7   6   3      935.41      855.74     68.44 o 
  -6   6   3    10233.85     8975.44    243.96 o 
  -5   6   3     5236.76     5555.29    172.26 o 
  -4   6   3     3796.50     4057.06    105.69 o 
  -3   6   3    85481.62    83583.16    659.26 o 
  -2   6   3     3400.61     3704.62    128.50 o 
  -1   6   3     4281.18     4758.22    160.62 o 
   0   6   3    27042.33    28401.44    708.38 o 
   1   6   3     1416.21     1607.18     67.04 o 
   2   6   3    10039.34    10470.42    280.28 o 
   3   6   3     8222.28     8819.01    229.53 o 
   4   6   3     3898.22     3768.87    109.88 o 
   5   6   3     5931.88     5589.75    160.62 o 
   6   6   3     6234.56     5520.84    159.69 o 
   7   6   3      592.73      419.02     84.27 o 
   8   6   3     2913.35     2671.96    125.24 o 
   9   6   3     3916.16     3921.11    157.37 o 
  10   6   3       83.83       62.39     92.18 o 
  11   6   3     2431.62     2466.17    158.76 o 
  12   6   3      642.87      868.31    129.43 o 
 -15   7   3      482.90      525.17    122.45 o 
 -14   7   3       86.12        0.00    197.41 o 
 -13   7   3     1053.94     1031.26    129.43 o 
 -12   7   3      131.74      170.40     87.99 o 
 -11   7   3     1114.11     1097.84    106.62 o 
 -10   7   3     1912.68     1911.67    112.20 o 
  -9   7   3      447.02      401.33     81.94 o 
  -8   7   3      344.79      337.55     74.03 o 
  -7   7   3     9755.20     9359.54    276.09 o 
  -6   7   3     2120.38     1933.09     82.87 o 
  -5   7   3     4927.71     5090.65    155.50 o 
  -4   7   3    26270.18    27059.95    412.97 o 
  -3   7   3     2176.60     2527.17     84.27 o 
  -2   7   3    29560.71    31956.91    426.94 o 
  -1   7   3     8516.33     9395.39    243.03 o 
   0   7   3     5459.15     6260.27    128.06 o 
   1   7   3    13873.10    14871.08    305.89 o 
   2   7   3       84.12      273.76     47.49 o 
   3   7   3     1825.77     1945.19     83.80 o 
   4   7   3     5976.12     6255.53    167.14 o 
   5   7   3     1417.40     1372.53     86.60 o 
   6   7   3     2165.77     2349.78    108.95 o 
   7   7   3     3956.91     3790.28    133.16 o 
   8   7   3     1005.47      886.46     97.77 o 
   9   7   3      328.85      368.27     99.63 o 
  10   7   3     1382.86     1164.41    127.57 o 
  11   7   3       30.91        0.00    182.51 o 
  12   7   3      294.55      290.52    123.38 o 
 -14   8   3      289.00      327.77    110.81 o 
 -13   8   3      414.94      527.97    106.15 o 
 -12   8   3      159.94      172.26     84.27 o 
 -11   8   3     2004.58     1985.23    115.93 o 
 -10   8   3        0.02        1.86    160.62 o 
  -9   8   3     2416.23     2224.54    118.72 o 
  -8   8   3     3527.88     3407.58    118.26 o 
  -7   8   3      311.34      109.88    152.71 o 
  -6   8   3     6451.10     5857.92    202.99 o 
  -5   8   3       72.10        7.45    107.08 o 
  -4   8   3      147.54      167.14     49.82 o 
  -3   8   3     4275.10     4581.77    123.84 o 
  -2   8   3      272.12      360.36     46.56 o 
  -1   8   3      175.96      146.66     89.39 o 
   0   8   3     1865.52     2019.29     51.91 o 
   1   8   3      618.94      596.87     59.59 o 
   2   8   3     6821.06     7493.97    230.00 o 
   3   8   3     8402.42     8708.20    252.81 o 
   4   8   3     2733.67     2623.07     94.51 o 
   5   8   3     2391.53     2517.39     97.77 o 
   6   8   3     3091.69     3121.71    119.19 o 
   7   8   3        6.01        2.33    136.41 o 
   8   8   3      127.19        1.40    164.82 o 
   9   8   3      622.47      671.83    101.96 o 
  10   8   3        4.54       57.73    168.54 o 
  11   8   3      137.43      204.39     98.24 o 
  12   8   3      195.45      283.07    116.86 o 
 -14   9   3      116.54        0.47    202.99 o 
 -13   9   3     1864.36     1938.21    148.52 o 
 -12   9   3      431.04      476.75    108.01 o 
 -11   9   3     1332.69     1403.72    115.46 o 
 -10   9   3     9920.77    10050.00    323.11 o 
  -9   9   3      824.82      715.60     81.94 o 
  -8   9   3     4164.31     3922.97    127.10 o 
  -7   9   3    18989.18    17850.79    462.32 o 
  -6   9   3       34.96       42.83     60.53 o 
  -5   9   3     8921.02     8570.39    213.70 o 
  -4   9   3    18882.53    19655.84    404.59 o 
  -3   9   3     1697.67     1651.88     68.44 o 
  -2   9   3    34840.83    38317.66    501.43 o 
  -1   9   3     8647.20     9684.05    270.50 o 
   0   9   3     4618.55     4657.13    102.69 o 
   1   9   3    20385.98    21180.61    413.90 o 
   2   9   3     2424.61     2820.48     83.80 o 
   3   9   3       47.68       25.61    115.46 o 
   4   9   3    14385.91    13667.09    391.55 o 
   5   9   3      137.73      154.57     72.16 o 
   6   9   3     5469.29     5193.07    148.05 o 
   7   9   3     3677.88     3933.22    138.28 o 
   8   9   3      319.13      368.27     82.41 o 
   9   9   3      356.53      217.89    106.15 o 
  10   9   3     3706.99     3815.89    175.99 o 
  11   9   3      183.62        0.00    207.65 o 
  12   9   3      291.03      472.10    121.52 o 
 -14  10   3       27.50        0.00    224.87 o 
 -13  10   3       77.01        0.00    184.37 o 
 -12  10   3       31.86        0.47    159.69 o 
 -11  10   3        2.66        0.47    183.44 o 
 -10  10   3      212.58      498.17     82.41 o 
  -9  10   3      610.13      470.70     92.18 o 
  -8  10   3       21.07      121.98     68.91 o 
  -7  10   3        1.32       40.04     68.91 o 
  -6  10   3     1576.91     1473.09     87.06 o 
  -5  10   3       81.50       51.21     59.13 o 
  -4  10   3       64.32      183.44     51.68 o 
  -3  10   3       29.96       18.62    124.78 o 
  -2  10   3       33.23       43.76    103.82 o 
  -1  10   3        4.66       65.18    119.65 o 
   0  10   3     2444.08     2721.10     62.15 o 
   1  10   3        0.31       34.45    118.72 o 
   2  10   3       72.51      186.70     54.94 o 
   3  10   3      603.13      678.81     64.72 o 
   4  10   3        5.81       91.72     60.99 o 
   5  10   3     1269.29     1136.48     96.84 o 
   6  10   3     1920.89     1878.15    106.62 o 
   7  10   3      449.01      506.08     87.53 o 
   8  10   3      243.27      416.69     81.48 o 
   9  10   3        0.44        0.00     91.25 o 
  10  10   3       70.30        0.00    198.80 o 
  11  10   3      110.63      315.66    105.69 o 
  12  10   3       49.87      199.73    113.60 o 
 -14  11   3      255.04       67.97    225.81 o 
 -13  11   3      901.95     1002.86    128.50 o 
 -12  11   3     1396.21     1273.36    135.48 o 
 -11  11   3     1227.47     1329.23    116.39 o 
 -10  11   3     3398.29     3587.29    140.61 o 
  -9  11   3      867.37      796.61     92.18 o 
  -8  11   3     1980.11     1658.39    112.67 o 
  -7  11   3    11976.20    10857.78    332.42 o 
  -6  11   3      234.20      223.48     71.70 o 
  -5  11   3     1551.55     1621.61     81.94 o 
  -4  11   3     9834.29     9809.29    265.85 o 
  -3  11   3        0.82       14.43    121.52 o 
  -2  11   3    21364.90    23255.23    444.16 o 
  -1  11   3    13819.45    15687.24    363.62 o 
   0  11   3        8.09       94.40     68.21 o 
   1  11   3     8133.64     8669.09    255.60 o 
   2  11   3     3587.65     3908.07    124.31 o 
   3  11   3      484.07      567.08     73.10 o 
   4  11   3     6067.43     5540.86    164.82 o 
   5  11   3     7719.67     7086.12    219.29 o 
   6  11   3     2686.84     2719.45    126.64 o 
   7  11   3     3955.88     3852.67    142.00 o 
   8  11   3     1891.17     1838.11    128.03 o 
   9  11   3      448.64      558.70    103.82 o 
  10  11   3     1773.09     1947.52    152.71 o 
  11  11   3      101.12      103.36    212.30 o 
 -14  12   3      566.35      600.13    126.17 o 
 -13  12   3        1.67       95.91    209.98 o 
 -12  12   3     1279.02     1331.56    121.05 o 
 -11  12   3      857.84      829.20    107.55 o 
 -10  12   3        6.61       47.49    158.76 o 
  -9  12   3     2600.73     2658.46    125.71 o 
  -8  12   3      247.87      351.05     79.61 o 
  -7  12   3      112.95        5.59     78.22 o 
  -6  12   3     6019.56     5894.24    180.18 o 
  -5  12   3      664.97      700.70     73.56 o 
  -4  12   3        5.36        5.12    123.84 o 
  -3  12   3    11350.25    11602.24    349.65 o 
  -2  12   3      549.08      645.76     72.16 o 
  -1  12   3      104.76       56.80    123.38 o 
   0  12   3     6232.13     6393.16    149.63 o 
   1  12   3     2010.65     2129.56     85.67 o 
   2  12   3      808.15      904.62     74.49 o 
   3  12   3     6702.58     7214.15    238.84 o 
   4  12   3      178.97        2.33    158.30 o 
   5  12   3     5869.72     5406.78    165.28 o 
   6  12   3     2330.75     2328.36    117.79 o 
   7  12   3       84.22       11.64     80.08 o 
   8  12   3     1916.37     1972.19    128.50 o 
   9  12   3     1548.23     1771.53    131.29 o 
  10  12   3       12.41        0.00    210.44 o 
  11  12   3     1701.49     1930.76    158.76 o 
 -13  13   3       65.10      239.31    111.27 o 
 -12  13   3      277.33      207.65    113.14 o 
 -11  13   3      260.60       93.12    217.43 o 
 -10  13   3       14.53       46.56    164.82 o 
  -9  13   3      120.15      192.28     81.94 o 
  -8  13   3       21.06        1.40    179.71 o 
  -7  13   3      424.26      496.77     78.68 o 
  -6  13   3       43.19       31.19     74.49 o 
  -5  13   3       99.95       75.42    153.18 o 
  -4  13   3      683.73      562.42     69.37 o 
  -3  13   3      295.07      326.84     68.44 o 
  -2  13   3     6589.22     7291.44    232.32 o 
  -1  13   3     4122.56     4166.47    120.59 o 
   0  13   3      113.20      148.64     96.61 o 
   1  13   3      353.99      426.01     69.37 o 
   2  13   3     1628.92     1857.66     99.17 o 
   3  13   3      614.97      665.78     83.34 o 
   4  13   3      697.30      433.45     81.94 o 
   5  13   3     1433.17     1352.04     95.91 o 
   6  13   3     1630.62     1468.90    105.22 o 
   7  13   3        7.38        0.00    155.04 o 
   8  13   3      883.19      966.08    111.74 o 
   9  13   3       68.06      132.69     98.70 o 
  10  13   3      354.90      391.55    117.33 o 
  11  13   3       39.70       38.64    112.67 o 
 -13  14   3        1.18        0.00    209.98 o 
 -12  14   3     1657.47     1459.59    149.92 o 
 -11  14   3     3175.04     3380.11    162.95 o 
 -10  14   3      598.09      594.08    108.01 o 
  -9  14   3     2169.27     2211.50    122.45 o 
  -8  14   3     5128.19     4998.00    161.09 o 
  -7  14   3     1121.69     1176.98     98.70 o 
  -6  14   3     6496.20     6565.60    176.92 o 
  -5  14   3     7659.21     7160.61    223.48 o 
  -4  14   3     1090.18     1029.40     87.06 o 
  -3  14   3     9624.91    10477.40    311.94 o 
  -2  14   3     4133.42     4206.05    119.65 o 
  -1  14   3     2927.81     3042.10    105.22 o 
   0  14   3     5540.34     6178.89    226.50 o 
   1  14   3     1248.88     1286.40     85.67 o 
   2  14   3     5850.63     5637.70    171.33 o 
   3  14   3     8223.78     8527.55    250.02 o 
   5  14   3     4075.46     3582.63    134.09 o 
   6  14   3     6802.88     6288.12    187.16 o 
   7  14   3        6.64       22.81    182.51 o 
   8  14   3     2018.70     1983.83    135.02 o 
   9  14   3     3174.31     3490.92    171.80 o 
  10  14   3      276.28        1.40    253.28 o 
  11  14   3      873.06      823.61    138.28 o 
 -13  15   3      198.27      212.77    118.26 o 
 -12  15   3      102.91        1.40    236.51 o 
 -11  15   3        6.79      215.56    101.03 o 
 -10  15   3      869.20      892.98    116.86 o 
  -9  15   3       12.07       77.75     90.79 o 
  -8  15   3      839.08      713.27    100.10 o 
  -7  15   3     1086.97     1234.72     93.58 o 
  -6  15   3      942.64      815.23     91.72 o 
  -5  15   3      954.66      886.93     90.79 o 
  -4  15   3     2723.98     2654.27    111.74 o 
  -3  15   3        1.74       59.13     74.96 o 
  -2  15   3     1787.67     1716.13    104.29 o 
  -1  15   3      413.47      477.22     77.75 o 
   0  15   3       35.18        2.10    106.21 o 
   1  15   3      199.01        2.33    143.40 o 
   2  15   3      145.59        6.98    155.97 o 
   3  15   3      126.08      144.33     75.89 o 
   4  15   3      182.73      205.79     69.84 o 
   5  15   3        2.32        1.40    143.40 o 
   6  15   3       34.57       67.97     81.94 o 
   7  15   3      381.43      555.44     97.31 o 
   8  15   3        4.79       71.70    190.89 o 
   9  15   3      320.85      221.15    115.46 o 
  10  15   3      323.64      563.35    120.12 o 
 -12  16   3      579.19      823.61    118.72 o 
 -11  16   3     2746.42     2917.79    169.47 o 
 -10  16   3      177.19        5.59    228.13 o 
  -9  16   3     3156.32     3116.12    154.57 o 
  -8  16   3     4806.09     4702.82    156.90 o 
  -7  16   3     1152.47     1243.10     96.84 o 
  -6  16   3     3700.67     3327.03    137.35 o 
  -5  16   3     2600.10     2296.70    112.20 o 
  -4  16   3      461.21      400.86     80.08 o 
  -3  16   3     7738.35     7599.65    206.25 o 
  -2  16   3     3125.16     3330.76    126.64 o 
  -1  16   3     2158.59     2442.90    117.33 o 
   0  16   3     5575.87     5757.37    118.53 o 
   1  16   3     3638.05     4076.61    130.83 o 
   2  16   3     3635.70     3974.65    133.62 o 
   3  16   3     5164.44     5234.98    159.69 o 
   4  16   3      846.80      765.41     90.32 o 
   5  16   3     3199.56     2744.13    128.97 o 
   6  16   3     1014.86      903.69    112.67 o 
   7  16   3      131.15        9.31    190.42 o 
   8  16   3      733.70      639.71    112.67 o 
   9  16   3     1541.58     1709.14    156.43 o 
  10  16   3       87.92       58.20    225.81 o 
 -12  17   3     1353.81     1643.03    147.12 o 
 -11  17   3      350.07      447.42    121.52 o 
 -10  17   3     1848.69     2050.41    155.50 o 
  -9  17   3      651.77      637.84    110.81 o 
  -8  17   3     2248.04     2592.81    130.83 o 
  -7  17   3     4967.20     4259.59    156.90 o 
  -6  17   3      183.89       40.04    170.87 o 
  -5  17   3     3849.29     3704.62    130.36 o 
  -4  17   3     3400.92     3135.68    128.03 o 
  -3  17   3      720.13      681.14     86.60 o 
  -2  17   3     1066.49     1179.31     91.72 o 
  -1  17   3     3389.28     3199.46    132.22 o 
   0  17   3      163.13      130.35     95.68 o 
   1  17   3     2748.00     2591.88    119.65 o 
   2  17   3     5583.14     5687.05    172.26 o 
   3  17   3     1959.11     1923.77    112.20 o 
   4  17   3     2730.41     2730.16    131.76 o 
   5  17   3     1645.93     1066.64    113.60 o 
   6  17   3     1010.97     1014.03    115.00 o 
   7  17   3      616.96      529.83    108.01 o 
   8  17   3      534.63      744.93    114.07 o 
   9  17   3      330.21       63.78    257.93 o 
 -12  18   3      117.03        0.93    247.22 o 
 -11  18   3        1.32       13.50    195.08 o 
 -10  18   3      267.55      398.07    108.95 o 
  -9  18   3       51.90        0.47     98.70 o 
  -8  18   3      385.80      209.51    105.22 o 
  -7  18   3      387.41      419.49    102.89 o 
  -6  18   3      392.73      437.64     86.60 o 
  -5  18   3      161.93        2.33    170.40 o 
  -4  18   3        4.28        1.86    148.05 o 
  -3  18   3     2402.70     2701.29    126.17 o 
  -2  18   3       76.82        0.00    166.21 o 
  -1  18   3     1440.00     1574.59    111.74 o 
   0  18   3     1314.19     1512.79     73.74 o 
   1  18   3       30.19        0.93     73.56 o 
   2  18   3      837.55      824.08     94.51 o 
   3  18   3      124.82       76.82    172.26 o 
   4  18   3      139.63       37.71    177.39 o 
   5  18   3       98.78       44.70    155.04 o 
   6  18   3      165.01      125.71     98.70 o 
   7  18   3       13.77       17.23    178.32 o 
   8  18   3       26.67       38.18    101.96 o 
   9  18   3      109.72      120.59    112.20 o 
 -11  19   3      340.67      195.08    125.24 o 
 -10  19   3     2646.85     2661.25    170.40 o 
  -9  19   3      563.08      500.96    115.93 o 
  -8  19   3      574.46      822.68    107.08 o 
  -7  19   3     2807.98     2942.46    140.61 o 
  -6  19   3      706.73      591.75    102.43 o 
  -5  19   3     2712.70     2692.45    124.78 o 
  -4  19   3    11852.58    11024.92    307.75 o 
  -3  19   3      420.97      451.61     84.74 o 
  -2  19   3     8258.37     7854.79    206.25 o 
  -1  19   3     3124.88     3388.49    136.41 o 
   0  19   3      606.26      621.48     65.02 o 
   1  19   3     5289.72     5366.74    169.47 o 
   2  19   3     2241.47     2104.42    127.57 o 
   3  19   3       37.84        0.00    155.50 o 
   4  19   3     2480.63     2463.38    133.62 o 
   5  19   3     2791.82     2388.42    138.74 o 
   6  19   3      155.87        0.00    183.90 o 
   7  19   3     2271.45     2258.53    150.38 o 
   8  19   3     1597.08     1652.34    153.18 o 
   9  19   3      561.65      625.27    126.64 o 
 -11  20   3      130.45      139.67    120.12 o 
 -10  20   3       69.66      268.64    109.88 o 
  -9  20   3       13.66        1.86    178.32 o 
  -8  20   3      138.19      112.67    190.89 o 
  -7  20   3        4.13        2.79    174.59 o 
  -6  20   3      123.42        0.93    188.09 o 
  -5  20   3     3559.10     3170.60    152.24 o 
  -4  20   3      119.48      191.82     84.74 o 
  -3  20   3      432.60      341.27     95.44 o 
  -2  20   3     1672.97     1927.03    117.79 o 
  -1  20   3      446.64      431.13     96.84 o 
   0  20   3      354.63      333.26     64.03 o 
   1  20   3      110.89      127.10     81.94 o 
   2  20   3       59.88      214.17     85.67 o 
   3  20   3       33.16      200.20     83.80 o 
   4  20   3        7.82        0.47    167.61 o 
   5  20   3       33.49        1.40    196.94 o 
   6  20   3      414.09      501.43    110.34 o 
   7  20   3        0.23        1.86    223.48 o 
   8  20   3      211.34        0.47    256.07 o 
 -10  21   3     2106.21     2346.99    174.13 o 
  -9  21   3      283.16      296.57    113.14 o 
  -8  21   3      448.43      540.54    115.93 o 
  -7  21   3     1896.75     1821.35    138.28 o 
  -6  21   3       25.09      127.57     89.39 o 
  -5  21   3     1831.23     1805.98    124.78 o 
  -4  21   3     2188.53     2243.63    130.83 o 
  -3  21   3      450.39      493.05    101.50 o 
  -2  21   3      446.68      493.98     98.24 o 
  -1  21   3      731.74      746.79    114.53 o 
   0  21   3      997.17     1037.49     81.40 o 
   1  21   3     3086.29     3093.78    151.78 o 
   2  21   3     2409.73     2644.49    142.93 o 
   3  21   3       18.67        0.47    169.47 o 
   4  21   3     2967.73     2900.56    152.71 o 
   5  21   3      690.14      563.35    107.08 o 
   6  21   3      127.23        0.00    235.12 o 
   7  21   3     1038.29      955.83    133.16 o 
  -9  22   3     1662.01     1713.80    155.50 o 
  -8  22   3      585.68      540.54    125.24 o 
  -7  22   3      148.45       17.69    106.62 o 
  -6  22   3     2281.89     2095.11    142.47 o 
  -5  22   3      780.75      741.67    114.07 o 
  -4  22   3      118.33      101.03     93.58 o 
  -3  22   3     2235.02     2315.79    136.41 o 
  -2  22   3      529.17      388.76    101.03 o 
  -1  22   3      341.31      348.72     98.24 o 
   0  22   3     3829.12     4252.15    121.81 o 
   1  22   3     2027.99     1864.18    133.62 o 
   2  22   3      503.64      356.63    107.55 o 
   3  22   3     2743.82     2877.75    164.35 o 
   4  22   3       96.11        0.00    176.45 o 
   5  22   3     2172.18     2049.95    143.40 o 
   6  22   3     1103.83     1086.66    126.64 o 
   7  22   3       17.22       61.46    160.62 o 
  -9  23   3        0.40        0.47    270.04 o 
  -8  23   3        3.95       33.52    109.41 o 
  -7  23   3       81.43        0.47    202.53 o 
  -6  23   3        2.02        0.93    197.41 o 
  -5  23   3      157.70       90.79    175.52 o 
  -4  23   3      216.60        1.40    193.68 o 
  -3  23   3       13.65        1.40    216.03 o 
  -2  23   3      301.94       52.14    233.72 o 
  -1  23   3      107.96      201.60     98.70 o 
   0  23   3       91.69        2.79    154.72 o 
   1  23   3       18.82        2.33    196.01 o 
   2  23   3        0.57       48.89    191.82 o 
   3  23   3      227.00      254.21    105.69 o 
   4  23   3       33.24        3.26    201.60 o 
   5  23   3      147.46        1.40    112.20 o 
   6  23   3      121.39      191.82    119.65 o 
  -8  24   3      967.21     1002.86    140.61 o 
  -7  24   3       10.95       94.98    101.96 o 
  -6  24   3     2901.49     2911.27    164.35 o 
  -5  24   3     1173.78     1162.55    122.45 o 
  -4  24   3       53.21      143.86     94.51 o 
  -3  24   3     4694.97     4866.24    192.75 o 
  -2  24   3      501.73      449.75    109.41 o 
  -1  24   3      988.26      916.73    115.00 o 
   0  24   3     5248.31     5443.96    281.91 o 
   1  24   3      669.46      444.16    116.39 o 
   2  24   3      634.71      616.89    116.86 o 
   3  24   3     2154.36     2203.12    159.23 o 
   4  24   3      199.24        0.47    229.53 o 
   5  24   3      999.94      757.03    128.97 o 
  -7  25   3      470.49      576.39    122.91 o 
  -6  25   3       48.04        0.00    212.77 o 
  -5  25   3      490.25      554.97    111.27 o 
  -4  25   3      260.82      264.91    102.89 o 
  -3  25   3        0.06        1.86    224.41 o 
  -2  25   3      357.52        1.86    233.72 o 
  -1  25   3        4.15        1.40    109.88 o 
   0  25   3       50.76       55.76    101.14 o 
   1  25   3      513.18      364.55    110.81 o 
   2  25   3       13.44        0.00    248.62 o 
   3  25   3       37.72      144.80    108.01 o 
   4  25   3      834.13      963.75    134.09 o 
  -5  26   3      832.08      613.63    138.28 o 
  -4  26   3       82.78       42.83    207.18 o 
  -3  26   3     1374.33     1355.30    148.52 o 
  -2  26   3       36.28        0.47    242.57 o 
  -1  26   3      505.47      187.63    131.29 o 
   0  26   3      813.37      928.32     92.51 o 
   1  26   3       70.80        2.79    254.67 o 
   2  26   3      610.39      692.78    125.71 o 
   3  26   3     1061.01     1317.12    148.52 o 
  -3  27   3       66.53      114.07    221.15 o 
  -2  27   3     2089.34     1721.25    168.07 o 
  -1  27   3     1584.51     1735.68    149.92 o 
   0  27   3        8.08        0.00    149.79 o 
 -15   0   4       57.49        2.79    211.84 o 
 -14   0   4     1011.24     1188.62    130.83 o 
 -13   0   4     2753.69     2670.10    153.64 o 
 -12   0   4      309.30      278.88     90.79 o 
 -11   0   4      835.05      878.08     86.13 o 
 -10   0   4     2133.75     2174.26    115.46 o 
  -9   0   4      249.41      199.73     71.70 o 
  -8   0   4    30523.62    27792.31    523.78 o 
  -7   0   4    15258.13    14376.63    362.69 o 
  -6   0   4     9228.14     8598.79    223.94 o 
  -5   0   4    16548.52    16286.90    335.22 o 
  -4   0   4     4875.69     4691.65    110.34 o 
  -3   0   4    45502.00    44080.61    448.82 o 
  -2   0   4     3002.16     3349.38    156.43 o 
  -1   0   4    15507.58    16078.32    246.29 o 
   0   0   4     6215.02     6380.16     88.56 o 
   1   0   4    13235.57    14258.84    316.59 o 
   2   0   4     2728.66     2185.90     67.97 o 
   3   0   4     4095.07     3463.91    101.96 o 
   4   0   4    12865.82    12170.72    352.91 o 
   5   0   4        6.32       86.60     59.13 o 
   6   0   4     3525.93     3395.01    116.86 o 
   7   0   4     3447.49     3438.77    132.22 o 
   8   0   4        3.98        0.00     75.89 o 
   9   0   4     4317.64     4946.32    180.64 o 
  10   0   4      645.27      633.65    112.20 o 
  11   0   4        0.28       25.61     91.25 o 
  12   0   4     1049.44     1310.14    151.31 o 
 -15   1   4       13.49       89.39    211.84 o 
 -14   1   4       97.03      131.76     98.24 o 
 -13   1   4       44.16        0.00    175.52 o 
 -12   1   4      720.56      707.22     95.91 o 
 -11   1   4     1801.06     1748.72    111.27 o 
 -10   1   4      721.22      665.78     90.79 o 
  -9   1   4     1481.99     1426.07     94.51 o 
  -8   1   4     1876.20     1857.20     89.39 o 
  -7   1   4     6554.26     5985.49    201.60 o 
  -6   1   4      725.75      740.74     56.34 o 
  -5   1   4        9.00       58.66     92.65 o 
  -4   1   4    11779.38    11979.83    286.33 o 
  -3   1   4      442.79      386.90     53.08 o 
  -2   1   4        6.21        8.38     41.44 o 
  -1   1   4      266.14      435.78     43.76 o 
   0   1   4     1600.49     1838.32     45.88 o 
   1   1   4      134.14       22.81    106.15 o 
   2   1   4     1073.25     1068.04     59.59 o 
   3   1   4     6608.61     6420.34    223.94 o 
   4   1   4      434.30      363.62     70.30 o 
   5   1   4      772.35      735.62     71.70 o 
   6   1   4      498.36      594.55     77.75 o 
   7   1   4     1504.63     1382.31     99.63 o 
   8   1   4      448.84      335.68     80.55 o 
   9   1   4      119.43       71.23    102.89 o 
  10   1   4      241.10      123.38    101.03 o 
  11   1   4       57.40       11.17    168.54 o 
  12   1   4      274.40      299.37    130.83 o 
 -15   2   4        2.54      203.92     99.63 o 
 -14   2   4     1041.32     1181.64    120.12 o 
 -13   2   4     2870.49     3055.60    144.80 o 
 -12   2   4        5.59        0.00    172.26 o 
 -11   2   4     4604.69     4607.84    152.24 o 
 -10   2   4      330.45      284.93     81.48 o 
  -9   2   4      774.67      809.64     86.13 o 
  -8   2   4     8783.63     8244.48    237.45 o 
  -7   2   4     2841.08     2550.91     91.25 o 
  -6   2   4     1135.22     1146.72     65.18 o 
  -5   2   4     6835.88     6632.18    185.30 o 
  -4   2   4    20219.24    19140.44    351.05 o 
  -3   2   4    12533.00    11521.23    273.76 o 
  -2   2   4     9067.33     8952.63    202.99 o 
  -1   2   4    12777.16    13707.59    288.66 o 
   0   2   4    18250.91    20203.52    417.86 o 
   1   2   4    25042.25    26217.71    381.31 o 
   2   2   4      218.76      260.26     54.94 o 
   3   2   4     7072.13     7312.86    233.26 o 
   4   2   4     4797.70     4565.94    135.02 o 
   5   2   4       34.25       58.20    130.36 o 
   6   2   4     1709.71     1544.33     97.31 o 
   7   2   4     2967.58     2665.91    121.52 o 
   8   2   4       27.02       11.17    164.35 o 
   9   2   4     4195.34     3963.48    177.39 o 
  10   2   4      517.66      685.33    106.15 o 
  11   2   4        1.43        0.00    201.13 o 
  12   2   4      847.70      873.43    144.33 o 
 -15   3   4      999.32     1022.88    140.61 o 
 -14   3   4      987.27     1064.31    125.71 o 
 -13   3   4      543.18      540.54    103.82 o 
 -12   3   4     2466.67     2327.43    128.50 o 
 -11   3   4      702.59      717.92     90.32 o 
 -10   3   4      307.50      256.53     82.87 o 
  -9   3   4     1873.57     1851.61     99.63 o 
  -8   3   4     2223.13     2175.65     91.25 o 
  -7   3   4     8771.40     8129.48    250.95 o 
  -6   3   4     6058.79     5825.80    177.39 o 
  -5   3   4     2345.03     2110.01     72.16 o 
  -4   3   4    24928.62    24826.10    378.05 o 
  -3   3   4    36924.09    35461.33    439.04 o 
  -2   3   4     1733.59     2093.71     65.18 o 
  -1   3   4    14310.31    15687.24    286.33 o 
   0   3   4    19924.51    21594.88    244.77 o 
   1   3   4     6038.56     5844.89    185.30 o 
   2   3   4     3138.44     3267.90     95.44 o 
   3   3   4     5906.87     5336.94    155.04 o 
   4   3   4      209.80      262.12     63.32 o 
   5   3   4     3417.94     3120.78    102.89 o 
   6   3   4     2035.86     1747.32    104.29 o 
   7   3   4      377.41      483.74     74.49 o 
   8   3   4     4944.22     4513.79    158.30 o 
   9   3   4      999.88      974.92    118.26 o 
  10   3   4      939.51     1217.02    121.05 o 
  11   3   4     1071.52     1520.58    132.69 o 
  12   3   4      183.04      322.65    114.07 o 
 -15   4   4       98.01        1.40    251.41 o 
 -14   4   4       23.20        0.93    198.34 o 
 -13   4   4      213.24      177.39     96.84 o 
 -12   4   4        6.86        0.00     91.72 o 
 -11   4   4        2.19        0.00    151.78 o 
 -10   4   4        6.83        1.40    155.97 o 
  -9   4   4        5.89      180.18     69.84 o 
  -8   4   4     1508.36     1397.67     84.74 o 
  -7   4   4      694.77      624.81     67.04 o 
  -6   4   4       61.33       81.01     51.68 o 
  -5   4   4     3975.40     4143.66    114.53 o 
  -4   4   4     1192.13     1174.19     61.92 o 
  -3   4   4     2872.47     3104.95     78.68 o 
  -2   4   4     1268.71     1325.97     58.20 o 
  -1   4   4     1276.12     1468.90     55.40 o 
   0   4   4      459.81      374.99    116.16 o 
   1   4   4    14020.00    14231.37    303.56 o 
   2   4   4      151.64      123.38     53.08 o 
   3   4   4       10.24        0.00    113.60 o 
   4   4   4     4630.46     4643.69    130.36 o 
   5   4   4     1302.56     1306.42     84.74 o 
   6   4   4      221.65      298.90     72.63 o 
   7   4   4      255.59      296.57     75.42 o 
   8   4   4       16.04        0.47    183.44 o 
   9   4   4      211.23      282.61     92.18 o 
  10   4   4        3.44        0.00    184.37 o 
  11   4   4       26.38       87.53    212.30 o 
  12   4   4      129.17      189.96    114.07 o 
 -15   5   4     1786.21     1772.00    154.57 o 
 -14   5   4      530.39      542.40    119.19 o 
 -13   5   4       72.40        0.00    182.51 o 
 -12   5   4     6275.07     6323.04    203.92 o 
 -11   5   4      362.78      310.54     86.13 o 
 -10   5   4      409.01      360.82     84.27 o 
  -9   5   4     8378.37     7447.88    247.22 o 
  -8   5   4     2290.70     2241.30     93.12 o 
  -7   5   4     5732.07     5223.80    139.21 o 
  -6   5   4     6525.11     6364.94    224.41 o 
  -5   5   4     1470.98     1359.96     63.32 o 
  -4   5   4    15181.76    15291.96    304.02 o 
  -3   5   4     9641.33    10077.00    267.24 o 
  -2   5   4     2550.24     2700.83     69.37 o 
  -1   5   4    11305.37    12471.48    271.43 o 
   0   5   4    56555.64    61597.78    968.17 o 
   1   5   4       23.90       27.00    114.53 o 
   2   5   4    15679.75    15232.37    369.20 o 
   3   5   4     6749.46     6585.16    171.33 o 
   4   5   4     1761.00     1979.18     82.87 o 
   5   5   4    11038.98    10005.77    323.11 o 
   6   5   4      838.25      739.81     87.06 o 
   7   5   4      425.99      410.64     81.94 o 
   8   5   4     7241.57     7108.47    225.34 o 
   9   5   4       61.36        0.00    171.33 o 
  10   5   4      811.04      892.05    125.71 o 
  11   5   4     1541.22     1569.47    142.93 o 
  12   5   4      489.11      545.66    129.90 o 
 -15   6   4      213.42      455.80    117.79 o 
 -14   6   4      138.68      198.34    102.43 o 
 -13   6   4      749.70      943.73    115.93 o 
 -12   6   4       38.10        0.47    202.06 o 
 -11   6   4     1145.82     1150.91    101.50 o 
 -10   6   4     1038.96     1031.26     94.05 o 
  -9   6   4        8.18        2.79    161.56 o 
  -8   6   4     2740.15     2771.13    111.27 o 
  -7   6   4     2050.73     2003.39     88.93 o 
  -6   6   4     2650.38     2469.43     89.39 o 
  -5   6   4     4603.66     4605.51    126.17 o 
  -4   6   4     2938.24     3144.99    110.81 o 
  -3   6   4     1034.29     1055.93     69.37 o 
  -2   6   4    15238.34    16103.46    289.12 o 
  -1   6   4     7577.20     8511.72    270.97 o 
   0   6   4     2141.75     1976.21     62.37 o 
   1   6   4     1898.47     1868.37     66.58 o 
   2   6   4      529.14      531.23     63.32 o 
   3   6   4      353.93      336.61     64.25 o 
   4   6   4     3447.15     3322.38    103.82 o 
   5   6   4       55.96        0.93    145.73 o 
   6   6   4     1667.00     1521.51    101.50 o 
   7   6   4      660.18      682.07     89.39 o 
   8   6   4        3.83      110.81     79.61 o 
   9   6   4      414.77      452.54    101.50 o 
  10   6   4      269.72        0.93    201.13 o 
  11   6   4        2.87        0.00    200.20 o 
  12   6   4      368.86      307.28    124.78 o 
 -15   7   4     1147.21     1411.17    142.47 o 
 -14   7   4      291.37        0.47    214.17 o 
 -13   7   4        9.52       61.92    197.41 o 
 -12   7   4     4199.38     4419.28    175.99 o 
 -11   7   4        3.25       92.18     80.55 o 
 -10   7   4      109.34      288.66     73.10 o 
  -9   7   4     9823.58    10033.24    302.16 o 
  -8   7   4      243.61       38.18    166.21 o 
  -7   7   4     3482.25     3299.56    111.74 o 
  -6   7   4     7853.05     7773.32    210.91 o 
  -5   7   4        3.00       17.23     54.01 o 
  -4   7   4     9888.56    10334.47    297.97 o 
  -3   7   4    11447.11    12351.83    285.87 o 
  -2   7   4      880.38     1052.21     59.13 o 
  -1   7   4     9475.85    10370.78    278.42 o 
   0   7   4    16007.85    17877.80    258.40 o 
   1   7   4       31.65       15.83    118.26 o 
   2   7   4     3275.57     3491.38     93.58 o 
   3   7   4     2541.37     2584.90     99.63 o 
   4   7   4        1.35        5.12    138.28 o 
   5   7   4    10720.96    10607.76    317.99 o 
   6   7   4      123.88       60.06    157.83 o 
   7   7   4        3.53        0.00    148.52 o 
   8   7   4     5402.80     5055.26    168.54 o 
   9   7   4       12.40       69.84     95.44 o 
  10   7   4       73.99        0.93    183.90 o 
  11   7   4     1264.42     1481.01    143.86 o 
 -15   8   4      101.30      295.18    113.14 o 
 -14   8   4      511.86      316.13    118.26 o 
 -13   8   4     2501.28     2740.40    155.50 o 
 -12   8   4        7.20        0.00    182.51 o 
 -11   8   4     4474.73     4340.13    155.97 o 
 -10   8   4     3270.87     3129.63    133.16 o 
  -9   8   4      533.80      623.88     87.53 o 
  -8   8   4    13415.07    12981.29    351.05 o 
  -7   8   4     3078.90     2747.85    105.22 o 
  -6   8   4     4568.39     4281.47    125.71 o 
  -5   8   4    21634.11    21155.47    435.32 o 
  -4   8   4      686.54      808.25     58.66 o 
  -3   8   4      589.03      581.04     55.87 o 
  -2   8   4     8331.52     8636.97    272.36 o 
  -1   8   4     7833.94     8426.99    210.91 o 
   0   8   4      633.12      518.31     40.74 o 
   1   8   4    15976.82    16515.97    390.16 o 
   2   8   4      232.07      367.81     59.59 o 
   3   8   4     1059.30     1105.29     77.75 o 
   4   8   4    10592.17     9459.18    274.69 o 
   5   8   4       22.97       67.04    148.52 o 
   6   8   4     1663.76     1551.31    105.22 o 
   7   8   4     3658.17     3444.82    138.74 o 
   8   8   4       10.66        0.47    164.82 o 
   9   8   4     2520.75     2546.25    151.78 o 
  10   8   4      595.42      487.46    110.34 o 
  11   8   4        6.93       28.40    104.76 o 
 -14   9   4        1.82        0.00    213.24 o 
 -13   9   4       39.68        0.00    174.13 o 
 -12   9   4      151.23        0.00    185.30 o 
 -11   9   4        1.18      101.96     77.29 o 
 -10   9   4       88.32        0.93    173.66 o 
  -9   9   4      121.06       39.11     74.03 o 
  -8   9   4      855.81      955.37     85.67 o 
  -7   9   4       81.52       25.14    142.93 o 
  -6   9   4       10.67        0.00    111.74 o 
  -5   9   4     1286.46     1150.91     75.42 o 
  -4   9   4     1865.35     1736.15     79.61 o 
  -3   9   4      273.48      172.26     60.06 o 
  -2   9   4      394.26      267.71     58.66 o 
  -1   9   4      562.73      616.43     63.78 o 
   0   9   4      573.02      762.60     45.88 o 
   1   9   4     2071.43     2099.76     86.13 o 
   2   9   4        5.30        0.47    122.45 o 
   3   9   4       29.83        1.40    137.81 o 
   4   9   4       15.75      106.62     66.11 o 
   5   9   4      280.54      170.40     79.15 o 
   6   9   4        6.56       64.72     71.70 o 
   7   9   4        4.97        0.00     80.55 o 
   8   9   4      468.73      634.12    100.10 o 
   9   9   4      140.03      242.57    102.89 o 
  10   9   4       51.65      252.81    102.89 o 
  11   9   4        1.38        0.00    107.08 o 
 -14  10   4      847.05      910.21    123.84 o 
 -13  10   4     4072.27     3928.09    190.42 o 
 -12  10   4       11.55        0.00     96.37 o 
 -11  10   4     4212.11     4073.36    163.88 o 
 -10  10   4     2314.96     2332.09    124.31 o 
  -9  10   4      107.19       67.51     75.42 o 
  -8  10   4    11008.61    10156.15    297.97 o 
  -7  10   4     3939.86     3651.54    129.90 o 
  -6  10   4      844.83      832.46     79.61 o 
  -5  10   4    17811.32    18557.07    413.90 o 
  -4  10   4     6480.85     6589.35    207.18 o 
  -3  10   4     2567.47     2794.87     90.79 o 
  -2  10   4    22719.77    24642.19    451.61 o 
  -1  10   4     5221.90     5724.30    169.94 o 
   0  10   4     4743.46     4761.28    101.75 o 
   1  10   4    10040.44     9753.89    285.87 o 
   2  10   4      813.95      916.73     74.96 o 
   3  10   4      970.33     1026.14     83.34 o 
   4  10   4    15623.67    13085.58    362.22 o 
   5  10   4     1133.58     1024.74     92.18 o 
   6  10   4     1066.68     1243.56     98.70 o 
   7  10   4     5096.80     5235.44    161.09 o 
   8  10   4       83.87        1.40    192.75 o 
   9  10   4     2878.95     3131.49    166.21 o 
  10  10   4      928.40     1005.19    133.62 o 
  11  10   4        2.28        0.00    224.87 o 
 -14  11   4      171.19      135.48    258.86 o 
 -13  11   4        0.69        0.00    189.49 o 
 -12  11   4     1159.12     1222.61    126.17 o 
 -11  11   4       37.36        0.00    175.52 o 
 -10  11   4       93.41        0.47    164.82 o 
  -9  11   4     1218.41     1150.91    102.43 o 
  -8  11   4        3.13        0.00    144.80 o 
  -7  11   4       55.10       14.43     72.16 o 
  -6  11   4     4647.19     4605.05    139.21 o 
  -5  11   4      266.22      400.40     68.91 o 
  -4  11   4     2023.82     2269.23     90.79 o 
  -3  11   4     8160.63     8375.31    255.60 o 
  -2  11   4       23.52       22.81    118.72 o 
  -1  11   4     8367.51     8807.37    260.26 o 
   0  11   4     3973.51     4012.84    121.75 o 
   1  11   4       10.21        6.52    139.67 o 
   2  11   4     1390.85     1458.20     85.20 o 
   3  11   4       98.35      120.12     74.49 o 
   4  11   4       40.46       28.87    159.69 o 
   5  11   4     1141.66     1023.81     92.65 o 
   6  11   4      600.99      526.10     92.18 o 
   7  11   4       73.61      349.18     80.08 o 
   8  11   4     1591.51     1518.72    135.48 o 
   9  11   4       35.80        0.00    198.80 o 
  10  11   4      152.59      277.95    109.88 o 
  11  11   4      824.68     1124.84    138.74 o 
 -14  12   4      250.33      448.82    118.72 o 
 -13  12   4     1226.94     1504.29    135.02 o 
 -12  12   4      119.68      154.11    104.76 o 
 -11  12   4     1124.78     1285.00    120.59 o 
 -10  12   4     1273.29     1186.30    108.01 o 
  -9  12   4       72.46        4.19    178.78 o 
  -8  12   4     7149.79     6390.08    209.98 o 
  -7  12   4     5183.64     5144.19    153.64 o 
  -6  12   4     1749.98     1577.38     96.37 o 
  -5  12   4     2802.23     2785.56    106.62 o 
  -4  12   4     1754.63     1772.00     87.06 o 
  -3  12   4     6475.90     6742.52    218.82 o 
  -2  12   4     1336.24     1331.09     79.61 o 
  -1  12   4    10665.63    10201.31    306.35 o 
   0  12   4     1069.79     1041.08     59.42 o 
   1  12   4     1893.41     1982.44     94.05 o 
   2  12   4      972.89      988.43     90.32 o 
   3  12   4     3381.78     3523.04    125.71 o 
   4  12   4    11116.09     8866.50    267.71 o 
   5  12   4     1313.56     1425.14     92.18 o 
   6  12   4     1065.57     1045.23     93.12 o 
   7  12   4     1401.97     1369.73    116.86 o 
   8  12   4       23.31       67.97     91.72 o 
   9  12   4      760.39      825.47    118.72 o 
  10  12   4      288.16       74.96    255.14 o 
 -14  13   4      343.93      432.52    123.38 o 
 -13  13   4       98.30        0.47    210.44 o 
 -12  13   4     1910.81     2086.73    147.12 o 
 -11  13   4      743.25      801.73    107.08 o 
 -10  13   4      367.25      376.19     94.98 o 
  -9  13   4     7091.73     6925.03    234.65 o 
  -8  13   4     2505.60     2416.36    118.72 o 
  -7  13   4     5580.43     5145.12    147.12 o 
  -6  13   4     8516.87     8352.03    250.02 o 
  -5  13   4        1.64        1.86    140.14 o 
  -4  13   4     5660.55     5724.30    174.59 o 
  -3  13   4     4636.17     5197.73    165.28 o 
  -2  13   4      655.38      655.54     79.15 o 
  -1  13   4     3699.57     3617.09    112.67 o 
   0  13   4    13209.68    13367.22    253.60 o 
   1  13   4       39.19      135.02     72.16 o 
   2  13   4     6217.66     6661.05    208.58 o 
   3  13   4     5504.99     5586.49    162.02 o 
   4  13   4      520.84       85.20    175.52 o 
   5  13   4     4763.83     3770.26    143.40 o 
   6  13   4      308.35      405.52     81.01 o 
   7  13   4     1113.72     1182.11    118.26 o 
   8  13   4     2960.84     3337.74    162.95 o 
   9  13   4      146.43        0.00    227.67 o 
  10  13   4      271.65      298.90    118.26 o 
 -13  14   4       22.04        0.00    228.60 o 
 -12  14   4       81.34       61.92    182.97 o 
 -11  14   4       70.45        3.72    208.11 o 
 -10  14   4       22.85        5.59    177.39 o 
  -9  14   4       13.20        2.79    160.62 o 
  -8  14   4       39.26        0.00     77.29 o 
  -7  14   4      295.60       32.12    168.07 o 
  -6  14   4      324.51      353.84     80.55 o 
  -5  14   4     1586.55     1698.90     95.91 o 
  -4  14   4      210.13      180.18     74.49 o 
  -3  14   4       12.42      161.56     71.70 o 
  -2  14   4      195.02      309.14     71.70 o 
  -1  14   4     1736.19     2070.43    101.03 o 
   0  14   4      217.34      250.22    139.21 o 
   1  14   4      386.34      380.84     73.56 o 
   2  14   4      194.11       85.20    167.61 o 
   3  14   4        0.39        0.00    175.52 o 
   4  14   4       26.73        0.00    144.33 o 
   5  14   4      844.88      665.31     95.44 o 
   6  14   4      140.15        0.00    178.32 o 
   7  14   4       16.68        0.00    185.77 o 
   8  14   4      232.26       20.02    194.15 o 
   9  14   4       82.49        0.00    206.72 o 
  10  14   4        7.69        0.00    169.01 o 
 -13  15   4      569.35      784.04    126.64 o 
 -12  15   4     2728.42     2796.74    170.87 o 
 -11  15   4      627.14      857.60    121.98 o 
 -10  15   4     1759.92     1623.48    138.74 o 
  -9  15   4     2265.27     2390.29    134.55 o 
  -8  15   4     1953.48     2134.68    118.72 o 
  -7  15   4     4369.78     4017.49    143.86 o 
  -6  15   4     5231.17     5071.09    155.97 o 
  -5  15   4     2864.39     2634.71    115.46 o 
  -4  15   4    11082.18    10942.98    330.56 o 
  -3  15   4    13144.70    13901.27    371.53 o 
  -2  15   4      151.89      169.94     77.75 o 
  -1  15   4    10389.59    11140.39    335.68 o 
   0  15   4     8810.21     9172.51    198.50 o 
   1  15   4     2395.41     2341.86    114.07 o 
   2  15   4     2930.75     3362.42    131.29 o 
   3  15   4     3907.20     3916.92    139.21 o 
   4  15   4      463.26      495.38     82.87 o 
   5  15   4     2179.54     1679.35    109.41 o 
   6  15   4     1908.32     1667.24    132.69 o 
   7  15   4      610.15      462.32    103.82 o 
   8  15   4     2616.00     2878.68    163.42 o 
   9  15   4      900.86      814.76    134.09 o 
  10  15   4      501.14      732.82    123.84 o 
 -12  16   4       21.36       69.37    187.63 o 
 -11  16   4      465.23      622.95    116.39 o 
 -10  16   4      558.80      603.39    110.34 o 
  -9  16   4       81.35      111.74     85.20 o 
  -8  16   4      400.46      417.62     93.58 o 
  -7  16   4      653.75      758.43     87.99 o 
  -6  16   4      257.55      153.64     82.41 o 
  -5  16   4     1262.13     1369.27     97.77 o 
  -4  16   4     1178.00     1155.10     96.37 o 
  -3  16   4     1125.49     1183.04     97.77 o 
  -2  16   4     2344.92     2383.77    115.46 o 
  -1  16   4      825.88      868.77     89.39 o 
   0  16   4     2953.46     3101.45     95.21 o 
   1  16   4     2680.30     2545.32    119.65 o 
   2  16   4      202.62      234.19     78.22 o 
   3  16   4     1867.27     1714.26    120.12 o 
   4  16   4      182.69        0.00    178.78 o 
   5  16   4        0.26        0.00    160.16 o 
   6  16   4      515.67      349.65    104.29 o 
   7  16   4      666.13      588.49    114.07 o 
   8  16   4        5.92        0.47    109.41 o 
   9  16   4      453.18      508.41    127.57 o 
 -12  17   4     1583.66     1702.16    155.97 o 
 -11  17   4      463.13      470.70    126.64 o 
 -10  17   4      153.83      157.83    108.95 o 
  -9  17   4     1883.10     1846.02    131.29 o 
  -8  17   4     1012.28     1039.17    108.48 o 
  -7  17   4     1231.23     1283.60    110.34 o 
  -6  17   4      999.36      997.74     94.51 o 
  -5  17   4       63.32       33.52     74.96 o 
  -4  17   4     1908.66     1830.19    104.29 o 
  -3  17   4      664.42      806.85     86.60 o 
  -2  17   4       81.79        0.47    169.01 o 
  -1  17   4     1278.41     1563.88     98.24 o 
   0  17   4     3844.44     4319.33    155.50 o 
   1  17   4       96.92      161.09     75.42 o 
   2  17   4     2307.34     2346.52    119.65 o 
   3  17   4     1473.06     1681.21    114.07 o 
   4  17   4      282.62       69.84    207.18 o 
   5  17   4     2348.77     1628.60    127.10 o 
   6  17   4      342.95      292.38     99.17 o 
   7  17   4       41.58        0.47    199.27 o 
   8  17   4      650.22      762.15    122.45 o 
   9  17   4       44.89        0.47    118.26 o 
 -12  18   4        0.23       83.34    108.95 o 
 -11  18   4     1072.23     1162.09    132.22 o 
 -10  18   4      797.56      514.93    132.69 o 
  -9  18   4      151.01      120.59     95.44 o 
  -8  18   4     2482.05     2592.81    148.52 o 
  -7  18   4     1899.90     1954.04    127.57 o 
  -6  18   4     1141.12     1300.36    101.03 o 
  -5  18   4     4334.35     4423.01    143.40 o 
  -4  18   4     3980.53     3824.27    137.35 o 
  -3  18   4     1871.21     1799.00    116.39 o 
  -2  18   4     3042.17     3394.54    133.16 o 
  -1  18   4     2700.18     2414.96    127.57 o 
   0  18   4     3477.67     3172.79    109.41 o 
   2  18   4     1745.95     1923.31    118.26 o 
   3  18   4     1929.79     1970.80    135.48 o 
   4  18   4     2175.57     1629.53    128.97 o 
   5  18   4       73.07        0.47    190.89 o 
   6  18   4     1750.33     1459.13    138.28 o 
   7  18   4     1943.76     2016.42    145.26 o 
   8  18   4        6.54      176.92    107.08 o 
 -11  19   4       61.25        0.00    242.10 o 
 -10  19   4      310.48      270.04    124.78 o 
  -9  19   4       11.47        0.00    220.68 o 
  -8  19   4        3.29        0.47    198.80 o 
  -7  19   4       48.04        4.66     90.32 o 
  -6  19   4        2.20       39.11    169.47 o 
  -5  19   4      103.03       68.91     90.79 o 
  -4  19   4        2.07        1.40    160.16 o 
  -3  19   4       35.24        0.93    179.71 o 
  -2  19   4        1.69        0.47    162.02 o 
  -1  19   4        5.53       66.11    163.88 o 
   0  19   4       25.63       98.07     72.16 o 
   1  19   4        2.61        0.00    188.09 o 
   2  19   4       23.77      195.54     85.20 o 
   3  19   4       37.94        0.00    189.96 o 
   4  19   4       49.64       12.57     90.79 o 
   5  19   4      146.36        0.00     92.65 o 
   6  19   4        7.73        0.00    187.63 o 
   7  19   4      488.13      365.01    123.84 o 
   8  19   4        1.20        0.00    118.26 o 
 -11  20   4     2005.70     2093.25    175.52 o 
 -10  20   4     1256.93     1556.43    143.40 o 
  -9  20   4       47.25      270.04    105.22 o 
  -8  20   4     3289.78     3044.89    165.75 o 
  -7  20   4     1571.83     1467.04    126.64 o 
  -6  20   4        6.82        0.00    174.13 o 
  -5  20   4     3794.33     3560.75    151.31 o 
  -4  20   4     2095.24     2016.89    127.57 o 
  -3  20   4       69.54        0.00    186.23 o 
  -2  20   4     2336.61     2403.79    132.69 o 
  -1  20   4     1200.48     1307.35    114.53 o 
   0  20   4     1290.93     1477.11    128.03 o 
   1  20   4     8406.69     8020.07    251.88 o 
   2  20   4     1109.52     1035.91    123.38 o 
   3  20   4     1315.53     1303.16    123.38 o 
   4  20   4     2894.13     2772.99    148.52 o 
   5  20   4       28.82       17.69     93.58 o 
   6  20   4     1863.82     1823.68    145.73 o 
   7  20   4     1333.02     1267.31    143.40 o 
 -10  21   4       41.32       98.70    229.07 o 
  -9  21   4      437.44      415.76    119.65 o 
  -8  21   4      125.80       17.69    106.62 o 
  -7  21   4     1276.66     1278.02    129.43 o 
  -6  21   4     1182.75     1083.87    124.78 o 
  -5  21   4        0.29        1.40    169.94 o 
  -4  21   4      866.21      767.28    109.41 o 
  -3  21   4      750.90      877.15    107.55 o 
  -2  21   4       61.52       22.81    209.98 o 
  -1  21   4     1072.09      759.83    119.19 o 
   0  21   4     1430.88     1185.81     87.96 o 
   1  21   4       15.02        0.93    174.59 o 
   2  21   4     1877.53     2036.91    137.35 o 
   3  21   4      773.15      814.30    114.53 o 
   4  21   4      499.37      560.09    101.50 o 
   5  21   4      910.13      584.77    124.31 o 
   6  21   4      340.66      255.14    122.45 o 
   7  21   4      205.55        0.00    236.51 o 
  -9  22   4        3.43       52.61    116.39 o 
  -8  22   4      645.45      568.47    118.26 o 
  -7  22   4      340.57      512.14    103.82 o 
  -6  22   4      111.72      126.17     94.98 o 
  -5  22   4     1063.51      859.93    119.19 o 
  -4  22   4      681.97      386.43    114.53 o 
  -3  22   4        9.67       83.80    192.28 o 
  -2  22   4     1170.71     1285.00    122.91 o 
  -1  22   4       14.46        0.00    100.57 o 
   0  22   4      355.33      300.81     75.53 o 
   1  22   4     1420.13     1507.55    134.09 o 
   2  22   4       59.65      113.14     95.44 o 
   3  22   4        4.31        0.00    184.84 o 
   4  22   4      590.81      775.66    116.86 o 
   5  22   4        2.93        0.47    197.41 o 
   6  22   4       10.16       30.73    194.61 o 
  -8  23   4      112.52        0.00    227.20 o 
  -7  23   4      420.74      468.84    106.62 o 
  -6  23   4     2800.01     2620.28    163.88 o 
  -5  23   4      234.58        0.00    225.34 o 
  -4  23   4     2320.20     2144.46    142.00 o 
  -3  23   4     3419.10     3875.48    175.06 o 
  -2  23   4      103.43       81.94    188.56 o 
  -1  23   4     4861.98     5081.80    192.28 o 
   0  23   4     1849.23     1945.08    190.42 o 
   1  23   4      531.34      494.91    106.62 o 
   2  23   4     3365.65     3843.82    180.18 o 
   3  23   4      412.53      436.25    113.14 o 
   4  23   4      126.81        0.47    212.77 o 
   5  23   4     1845.53     1583.90    154.11 o 
  -8  24   4        0.11       39.57    112.20 o 
  -7  24   4        0.41        0.47    215.56 o 
  -6  24   4       54.43       48.42    103.82 o 
  -5  24   4      208.53      427.40     97.77 o 
  -4  24   4      143.75        0.00    193.22 o 
  -3  24   4        8.69        0.00    221.15 o 
  -2  24   4      598.15      468.37    115.00 o 
  -1  24   4        6.03        1.86    208.11 o 
   0  24   4       82.37        3.26    149.72 o 
   1  24   4        0.26       19.09    189.49 o 
   2  24   4       29.92       97.31    101.50 o 
   3  24   4       21.19      173.66    101.50 o 
   4  24   4      105.37        0.00    258.40 o 
  -6  25   4     2453.87     2153.77    170.40 o 
  -5  25   4       45.32        0.47    208.58 o 
  -4  25   4     1719.63     1552.24    142.93 o 
  -3  25   4     1129.70     1127.63    136.88 o 
  -2  25   4       22.10        0.47    211.37 o 
  -1  25   4      813.67      745.86    127.57 o 
   0  25   4     1223.03     1375.80     98.60 o 
   1  25   4       15.09        0.47    208.58 o 
   2  25   4     1492.47     1410.24    148.99 o 
   3  25   4      991.44      973.06    139.67 o 
  -5  26   4     1475.28     1499.17    140.61 o 
  -4  26   4        9.33        0.00    224.87 o 
  -3  26   4       94.96      195.08    104.76 o 
  -2  26   4      598.77      794.28    132.22 o 
  -1  26   4       51.88       37.71    217.43 o 
   0  26   4        2.57       45.69     96.53 o 
   1  26   4      970.66      949.78    134.55 o 
 -15   1   5      252.84      337.55    102.43 o 
 -14   1   5     2701.36     2732.02    158.76 o 
 -13   1   5     3022.11     3389.88    155.97 o 
 -12   1   5      687.56      859.46     93.12 o 
 -11   1   5     3445.64     3410.37    131.76 o 
 -10   1   5     6815.16     6970.19    223.48 o 
  -9   1   5     9211.83     9218.01    277.95 o 
  -8   1   5     8507.72     7940.92    242.10 o 
  -7   1   5     1893.86     1839.50     81.01 o 
  -6   1   5     3496.84     3573.32     98.24 o 
  -5   1   5    13313.07    12824.39    324.51 o 
  -4   1   5      645.40      828.73     61.92 o 
  -3   1   5    50303.64    51692.36    557.76 o 
  -2   1   5    24419.96    24855.89    393.41 o 
  -1   1   5      736.06      795.21     56.34 o 
   0   1   5    30083.91    32011.49   1412.34 o 
   1   1   5     4698.44     5267.57    150.85 o 
   2   1   5      518.59      561.49     65.65 o 
   3   1   5    16396.65    15596.91    406.92 o 
   4   1   5     3039.32     3153.37    102.89 o 
   5   1   5      751.49      703.49     84.27 o 
   6   1   5     3135.98     3219.48    123.38 o 
   7   1   5     4143.46     3865.71    147.59 o 
   8   1   5     1203.95     1087.13    117.79 o 
   9   1   5     1227.72     1298.50    128.50 o 
  10   1   5      838.35      835.72    129.43 o 
  11   1   5      780.88      996.81    141.54 o 
 -15   2   5      226.76      220.22    116.39 o 
 -14   2   5      217.18      364.08    114.07 o 
 -13   2   5     2620.19     2660.32    148.99 o 
 -12   2   5      696.76      928.83     96.37 o 
 -11   2   5        0.01       37.71     77.29 o 
 -10   2   5     3800.50     3539.34    136.41 o 
  -9   2   5     1833.71     1975.45    105.22 o 
  -8   2   5      638.95      628.53     72.16 o 
  -7   2   5     3444.49     3420.61    102.89 o 
  -6   2   5     7159.63     7151.77    227.67 o 
  -5   2   5      284.10      282.14     55.87 o 
  -4   2   5     7400.20     7850.60    203.92 o 
  -3   2   5     3948.08     3645.49    138.28 o 
  -2   2   5     4577.42     4456.53    181.11 o 
  -1   2   5     7480.68     7550.77    176.92 o 
   0   2   5     1745.81     2081.01     75.66 o 
   1   2   5     4672.27     4651.60    160.62 o 
   2   2   5     2790.00     2790.22     89.86 o 
   3   2   5     4602.12     4612.03    144.80 o 
   4   2   5     3726.55     3620.35    117.79 o 
   5   2   5      222.53      205.32     69.84 o 
   6   2   5      602.59      491.19     84.74 o 
   7   2   5     2857.65     2820.48    131.29 o 
   8   2   5      891.52      892.52    104.29 o 
   9   2   5       19.49       14.43    171.80 o 
  10   2   5      930.85     1138.81    130.36 o 
  11   2   5      505.40      767.28    125.71 o 
 -15   3   5       45.63      140.61    112.67 o 
 -14   3   5      850.85     1021.02    123.84 o 
 -13   3   5      319.46        0.00    209.98 o 
 -12   3   5      425.02      402.26     95.91 o 
 -11   3   5     2530.26     2381.44    121.05 o 
 -10   3   5     1533.69     1419.09    101.50 o 
  -9   3   5     2497.17     2183.10    114.53 o 
  -8   3   5     9733.54     9261.77    249.55 o 
  -7   3   5       27.45       27.00     60.06 o 
  -6   3   5     1003.02     1015.43     74.03 o 
  -5   3   5    13612.98    13770.45    306.82 o 
  -4   3   5     2961.51     3025.80     76.36 o 
  -3   3   5     5059.64     4948.65    181.11 o 
  -2   3   5     3535.21     3689.25     94.98 o 
  -1   3   5     1617.34     1701.69     67.97 o 
   0   3   5     3974.54     4781.68    138.98 o 
   1   3   5     9600.62    10859.18    316.59 o 
   2   3   5     2626.12     2824.67     89.86 o 
   3   3   5     6917.85     6577.24    173.66 o 
   4   3   5     1304.90     1259.86     91.72 o 
   5   3   5     1531.90     1594.61    100.57 o 
   6   3   5     2450.20     2145.39    116.39 o 
   7   3   5      549.14      331.49     94.05 o 
   8   3   5      544.53      461.85    105.69 o 
   9   3   5      696.15      846.89    116.86 o 
  10   3   5      105.03        1.86    226.74 o 
  11   3   5      131.96        3.26    255.60 o 
 -15   4   5     1095.96      896.71    145.73 o 
 -14   4   5      175.17      209.51     95.91 o 
 -13   4   5     2375.87     2442.90    148.52 o 
 -12   4   5     2370.80     2315.79    138.28 o 
 -11   4   5      416.16        1.86    199.27 o 
 -10   4   5     4395.74     4252.14    146.19 o 
  -9   4   5     7752.69     7393.87    235.58 o 
  -8   4   5     1891.44     1802.26     90.79 o 
  -7   4   5     8012.23     7595.93    253.28 o 
  -6   4   5    11201.32    11014.21    308.68 o 
  -5   4   5      658.28      627.14     55.40 o 
  -4   4   5    18890.14    18612.01    380.38 o 
  -3   4   5     5163.42     5136.74    112.20 o 
  -2   4   5     1361.35     1188.62     57.73 o 
  -1   4   5    26861.95    27945.01    459.53 o 
   0   4   5     4998.21     5943.97     93.53 o 
   1   4   5      590.72      591.75     59.59 o 
   2   4   5    12795.26    12999.91    369.67 o 
   3   4   5     5688.39     5755.49    157.37 o 
   4   4   5     9200.43     8984.75    262.59 o 
   5   4   5     5320.01     5580.44    162.49 o 
   6   4   5      845.75      870.17     89.86 o 
   7   4   5     4715.98     4810.37    156.90 o 
   8   4   5     1980.52     1932.62    126.64 o 
   9   4   5       57.72      317.06     94.98 o 
  10   4   5     1208.47     1329.23    136.88 o 
  11   4   5     1051.06     1009.38    149.92 o 
 -15   5   5       15.02        0.00    214.63 o 
 -14   5   5        2.70        0.00    194.61 o 
 -13   5   5      148.37       71.23    184.37 o 
 -12   5   5        5.16       13.50    170.87 o 
 -11   5   5      193.67      199.73     81.48 o 
 -10   5   5      456.16      550.32     87.53 o 
  -9   5   5      287.24      237.91     84.27 o 
  -8   5   5      297.50      291.92     73.10 o 
  -7   5   5      910.22      920.92     74.96 o 
  -6   5   5     5239.36     5024.53    157.83 o 
  -5   5   5      700.32      701.63     66.11 o 
  -4   5   5     1402.36     1641.63     66.58 o 
  -3   5   5     2517.43     2390.29     87.53 o 
  -2   5   5     1502.96     1309.68     68.91 o 
  -1   5   5       18.29        1.40    111.27 o 
   0   5   5     1002.68      926.16     45.40 o 
   1   5   5       54.00       28.40     55.40 o 
   2   5   5     1068.68     1223.54     79.61 o 
   3   5   5     2312.04     2519.25     96.37 o 
   4   5   5     1940.60     1815.76    103.82 o 
   5   5   5       83.75       25.14     78.68 o 
   6   5   5       71.78       85.67     74.03 o 
   7   5   5      162.42      222.08     83.80 o 
   8   5   5      118.91      184.37     93.12 o 
   9   5   5      268.58      311.94     99.17 o 
  10   5   5        0.71        1.40    185.30 o 
  11   5   5       40.11        1.40    236.05 o 
 -15   6   5     2106.68     2563.95    161.56 o 
 -14   6   5      330.56      532.62    109.41 o 
 -13   6   5     2494.66     2427.07    157.83 o 
 -12   6   5     4761.61     4742.39    174.59 o 
 -11   6   5       90.57      196.94     79.15 o 
 -10   6   5     3027.56     2958.29    128.03 o 
  -9   6   5     3787.92     3860.12    132.69 o 
  -8   6   5     4289.41     4010.50    127.57 o 
  -7   6   5     2462.12     2116.52     92.65 o 
  -6   6   5     4593.72     4244.22    130.36 o 
  -5   6   5      279.30      270.97     64.25 o 
  -4   6   5    10101.75     9161.21    239.77 o 
  -3   6   5      608.24      637.84     62.39 o 
  -2   6   5     1925.37     2238.97     81.94 o 
  -1   6   5    42375.08    43414.36    558.70 o 
   0   6   5      209.32      303.27    169.01 o 
   1   6   5     2249.30     2514.59     91.72 o 
   2   6   5    18584.53    19279.65    426.47 o 
   3   6   5      491.81      623.41     72.16 o 
   4   6   5     7004.02     7336.14    226.27 o 
   5   6   5    10524.49    10062.57    298.44 o 
   6   6   5     1438.61     1479.61    101.50 o 
   7   6   5      739.76      951.18     94.98 o 
   8   6   5     2539.78     2226.87    143.86 o 
   9   6   5       94.25       18.16    102.89 o 
  10   6   5      879.65      930.69    135.02 o 
  11   6   5     1601.13     1771.06    161.56 o 
 -15   7   5       47.81      123.84    109.41 o 
 -14   7   5     1450.54     1605.78    137.81 o 
 -13   7   5      658.49      683.47    113.60 o 
 -12   7   5     1062.97     1243.56    118.26 o 
 -11   7   5     3987.66     4010.04    150.85 o 
 -10   7   5      273.53      304.02     76.82 o 
  -9   7   5      679.96      617.82     85.20 o 
  -8   7   5      803.43      753.31     87.99 o 
  -7   7   5      444.08      502.83     71.70 o 
  -6   7   5     1268.33     1317.59     80.55 o 
  -5   7   5    13200.83    13142.38    338.01 o 
  -4   7   5     1177.88     1168.14     75.42 o 
  -3   7   5     3942.43     4497.50    151.78 o 
  -2   7   5    18545.38    18917.43    384.57 o 
  -1   7   5       90.02        1.40    121.98 o 
   0   7   5    16306.11    17140.49    401.33 o 
   1   7   5     2244.55     2281.34     88.93 o 
   2   7   5     1647.92     1639.77     87.99 o 
   3   7   5     5428.04     5541.33    151.31 o 
   4   7   5       13.19       52.61     74.49 o 
   5   7   5      364.32      308.68     81.48 o 
   6   7   5      925.55      835.25     92.65 o 
   7   7   5       59.86        0.47    167.61 o 
   8   7   5      394.29      205.32    108.48 o 
   9   7   5      890.55     1082.01    119.65 o 
  10   7   5      113.99        0.47    205.32 o 
  11   7   5      286.11      422.75    121.98 o 
 -15   8   5      320.09      414.37    115.93 o 
 -14   8   5        4.92        0.00    176.92 o 
 -13   8   5      417.13      357.10    110.81 o 
 -12   8   5      644.56      714.66    108.95 o 
 -11   8   5      133.49      105.69     87.06 o 
 -10   8   5      339.54      372.93     81.01 o 
  -9   8   5     1860.07     1894.44    103.82 o 
  -8   8   5     1595.50     1421.41     96.84 o 
  -7   8   5     3759.77     3737.21    123.84 o 
  -6   8   5     3422.43     3145.92    104.29 o 
  -5   8   5     1720.44     1496.37     82.41 o 
  -4   8   5    10588.42    11019.34    311.94 o 
  -3   8   5        3.76       13.50     55.40 o 
  -2   8   5      242.37      180.64     63.32 o 
  -1   8   5     3230.06     3572.86     93.12 o 
   0   8   5        6.91       15.36     87.85 o 
   1   8   5      359.99      344.53     65.65 o 
   2   8   5     2941.38     3179.91    102.89 o 
   3   8   5      181.17      109.88     75.42 o 
   4   8   5     3792.79     3233.92    121.98 o 
   5   8   5     2290.71     2111.40    112.20 o 
   6   8   5      231.77      257.93     79.61 o 
   7   8   5      468.20      611.77     88.46 o 
   8   8   5      641.72      760.29    110.81 o 
   9   8   5       48.46      149.45    103.36 o 
  10   8   5      126.66        0.47    243.03 o 
  11   8   5      309.49      712.80    118.26 o 
 -15   9   5       87.26       21.88    217.89 o 
 -14   9   5     1443.32     1770.60    143.86 o 
 -13   9   5      755.46     1173.26    123.84 o 
 -12   9   5      859.23      884.60    113.14 o 
 -11   9   5     5629.49     5802.98    185.30 o 
 -10   9   5     3269.72     3366.14    135.95 o 
  -9   9   5      819.63      794.28     88.46 o 
  -8   9   5    13581.89    13541.85    384.10 o 
  -7   9   5       58.50      222.08     71.23 o 
  -6   9   5     5017.20     5073.89    135.02 o 
  -5   9   5    19445.82    19751.28    446.96 o 
  -4   9   5     2231.51     2414.96     91.25 o 
  -3   9   5     1517.14     1707.75     78.22 o 
  -2   9   5    10862.83    11549.17    330.10 o 
  -1   9   5     1204.11     1481.01     78.68 o 
   0   9   5    10237.72    11193.06    242.78 o 
   1   9   5     7703.26     8495.90    235.58 o 
   2   9   5      174.56       88.93     71.23 o 
   3   9   5     7933.19     7659.25    269.10 o 
   4   9   5     5457.40     4910.47    142.47 o 
   5   9   5      582.87      496.31     87.99 o 
   6   9   5     4396.21     4711.20    155.50 o 
   7   9   5      152.42        0.00    194.61 o 
   8   9   5     1792.75     1880.94    138.28 o 
   9   9   5     1164.38     1146.72    138.28 o 
  10   9   5      134.82      161.56    111.27 o 
 -14  10   5       16.20       20.02    120.59 o 
 -13  10   5        7.94        0.47    219.75 o 
 -12  10   5      259.64      320.78    100.57 o 
 -11  10   5       76.40      111.27     86.13 o 
 -10  10   5       58.43       49.35    174.13 o 
  -9  10   5       26.21       21.88     74.96 o 
  -8  10   5        0.40        2.33    129.43 o 
  -7  10   5       47.16       76.36     74.03 o 
  -6  10   5      388.99      350.58     74.49 o 
  -5  10   5      780.15      970.73     74.96 o 
  -4  10   5     1159.92     1313.40     76.82 o 
  -3  10   5      953.33      961.89     73.10 o 
  -2  10   5       51.11       23.28     65.65 o 
  -1  10   5      120.83       67.97    152.24 o 
   0  10   5      102.61       50.96     49.53 o 
   1  10   5     1150.18     1319.92     81.48 o 
   2  10   5     2200.46     2211.04    101.50 o 
   3  10   5        3.02        0.00    146.66 o 
   4  10   5        5.85       37.71    145.26 o 
   5  10   5     1245.28     1147.65     94.98 o 
   6  10   5      195.64      105.69     90.32 o 
   7  10   5      107.81       78.22     96.37 o 
   8  10   5      191.15       87.99    211.84 o 
   9  10   5       13.76        0.47    194.15 o 
  10  10   5      202.07      199.27    115.93 o 
 -14  11   5     1402.59     1205.85    151.78 o 
 -13  11   5      598.33      629.46    118.72 o 
 -12  11   5     1218.03     1246.82    121.52 o 
 -11  11   5     1921.55     2206.85    134.55 o 
 -10  11   5      781.04      569.40    102.43 o 
  -9  11   5     1659.56     1568.07    108.01 o 
  -8  11   5     3132.36     3090.98    124.78 o 
  -7  11   5     1418.73     1388.82     95.44 o 
  -6  11   5     1159.60     1066.18     91.72 o 
  -5  11   5    14906.37    13981.35    402.26 o 
  -4  11   5      199.01      208.11     66.11 o 
  -3  11   5    10850.86    11720.50    357.10 o 
  -2  11   5    16332.92    16419.13    406.45 o 
  -1  11   5        0.87        0.00    135.95 o 
   0  11   5    14053.48    15573.52    292.17 o 
   1  11   5     2043.36     2171.00    105.22 o 
   2  11   5      330.98      393.41     82.41 o 
   3  11   5     9022.88     9385.62    261.19 o 
   4  11   5      423.06      407.85     81.01 o 
   5  11   5     1273.03      963.28    107.08 o 
   6  11   5     1327.76     1440.50    105.69 o 
   7  11   5      433.85      422.75    101.50 o 
   8  11   5     1121.51     1218.42    128.97 o 
   9  11   5     1262.55     1318.52    140.61 o 
  10  11   5      646.05      838.51    133.16 o 
 -14  12   5       55.23      235.58    105.69 o 
 -13  12   5      414.84      536.81    119.65 o 
 -12  12   5     1888.03     1949.85    148.99 o 
 -11  12   5       30.20        2.33    171.80 o 
 -10  12   5      788.55     1142.53    111.74 o 
  -9  12   5     2744.53     2513.20    127.57 o 
  -8  12   5       54.73      130.36     74.96 o 
  -7  12   5     1264.46     1179.78     96.84 o 
  -6  12   5     1082.29      870.63     90.32 o 
  -5  12   5      953.97     1176.98     84.27 o 
  -4  12   5     4297.71     4356.43    144.33 o 
  -3  12   5     1300.47     1383.24     83.80 o 
  -2  12   5     1323.69     1369.27     87.53 o 
  -1  12   5    10452.79    10632.44    310.08 o 
   0  12   5       81.09      124.10    113.60 o 
   1  12   5     2603.99     2735.75    110.34 o 
   2  12   5     8119.24     8446.08    232.79 o 
   3  12   5      563.50      495.84     92.18 o 
   4  12   5      891.43      784.50     84.27 o 
   5  12   5     5249.80     4365.27    150.85 o 
   6  12   5      101.43       63.32     86.60 o 
   7  12   5      734.05      882.74    103.82 o 
   8  12   5      968.84      973.06    127.10 o 
   9  12   5       37.45        0.47    194.61 o 
  10  12   5      373.38      370.14    121.98 o 
 -14  13   5      135.65        0.00    243.03 o 
 -13  13   5      304.89      319.39    110.34 o 
 -12  13   5      424.05      411.57    108.01 o 
 -11  13   5        7.40        0.00    173.20 o 
 -10  13   5      872.33     1034.52    108.48 o 
  -9  13   5      328.39      341.74     87.99 o 
  -8  13   5        7.80        0.93    155.50 o 
  -7  13   5      821.31      865.98     87.99 o 
  -6  13   5      207.64        0.00    175.99 o 
  -5  13   5        7.70       39.57    152.24 o 
  -4  13   5       75.25       96.84     74.03 o 
  -3  13   5      463.88      446.49     83.34 o 
  -2  13   5     1301.04     1253.34     91.72 o 
  -1  13   5      315.56      189.96     82.87 o 
   0  13   5     3988.73     4517.26     94.48 o 
   1  13   5       72.64      163.88     72.16 o 
   2  13   5       40.56       65.18    152.24 o 
   3  13   5     2053.73     1978.25    112.20 o 
   4  13   5     1420.71     1121.12     97.77 o 
   5  13   5       26.03      141.07     74.96 o 
   6  13   5      261.49      137.81     97.31 o 
   7  13   5      490.56      381.78    108.48 o 
   8  13   5      399.72      472.56    118.26 o 
   9  13   5       13.97        0.00    223.48 o 
 -13  14   5     1807.22     1612.77    155.50 o 
 -12  14   5     1653.62     1550.85    142.93 o 
 -11  14   5       15.26        1.86    189.03 o 
 -10  14   5     3443.03     3706.01    161.56 o 
  -9  14   5     1639.82     1709.61    126.64 o 
  -8  14   5      747.96      883.67     95.91 o 
  -7  14   5     3991.08     3899.23    137.35 o 
  -6  14   5     4641.24     4335.48    142.93 o 
  -5  14   5      585.02      445.56     80.08 o 
  -4  14   5    14312.05    14823.59    428.80 o 
  -3  14   5     7146.12     7777.04    239.31 o 
  -2  14   5     1601.46     1760.82    101.96 o 
  -1  14   5     9044.74     9911.26    289.59 o 
   0  14   5      833.70      898.66     84.97 o 
   1  14   5     3847.26     4229.79    138.28 o 
   2  14   5     4682.59     4846.22    151.31 o 
   3  14   5     1121.80     1220.75    100.57 o 
   4  14   5     4280.83     3259.52    137.35 o 
   5  14   5     1249.04      970.27    106.15 o 
   6  14   5      230.24        0.00    179.71 o 
   7  14   5     2515.82     2427.53    159.69 o 
   8  14   5     1368.99     1387.43    132.69 o 
   9  14   5       18.12       59.59    109.41 o 
 -13  15   5      160.36      123.38    238.38 o 
 -12  15   5       22.52      123.38    108.95 o 
 -11  15   5      420.53      599.20    109.88 o 
 -10  15   5        8.77       53.08    178.78 o 
  -9  15   5      412.48      551.25     99.17 o 
  -8  15   5     1197.29     1213.77    101.03 o 
  -7  15   5      504.52      507.02     89.86 o 
  -6  15   5       36.06        0.93    164.35 o 
  -5  15   5      445.89      407.85     79.61 o 
  -4  15   5        1.73        1.40    156.43 o 
  -3  15   5     2150.57     2062.98    114.07 o 
  -2  15   5     1534.26     1604.39     99.63 o 
  -1  15   5     1335.04     1236.58    100.10 o 
   0  15   5     1890.93     1828.79    143.17 o 
   1  15   5      700.90      656.00     88.46 o 
   2  15   5      900.63      820.35     97.31 o 
   3  15   5       88.03        0.00    170.87 o 
   4  15   5       32.55        0.00    163.42 o 
   5  15   5       53.52        0.00    186.23 o 
   6  15   5       69.48        0.00    177.85 o 
   7  15   5       18.02       37.25    211.37 o 
   8  15   5        0.47       82.41    207.18 o 
   9  15   5       71.52       67.97    115.46 o 
 -13  16   5     1392.14     1621.15    160.62 o 
 -12  16   5      940.18     1223.54    126.17 o 
 -11  16   5        0.30        2.79    213.70 o 
 -10  16   5     2791.67     2728.30    159.23 o 
  -9  16   5     2763.76     3044.42    146.66 o 
  -8  16   5      734.16      718.39    112.67 o 
  -7  16   5     6029.29     6116.78    171.80 o 
  -6  16   5     3544.99     3375.92    134.09 o 
  -5  16   5     2044.92     2071.36    109.88 o 
  -4  16   5     3054.50     3193.88    123.84 o 
  -3  16   5      304.34      318.46     82.87 o 
  -2  16   5      630.19      814.30     88.46 o 
  -1  16   5     1742.47     2153.31    106.15 o 
   0  16   5      720.01      916.25    216.73 o 
   1  16   5      893.49     1021.48     96.37 o 
   2  16   5     2624.68     2725.04    131.29 o 
   3  16   5     2013.80     2329.76    127.10 o 
   4  16   5     3706.80     3086.79    144.33 o 
   5  16   5     1914.77     1301.76    119.19 o 
   6  16   5       63.67        0.47    183.44 o 
   7  16   5     1952.70     1807.85    148.05 o 
   8  16   5      358.62      521.91    119.65 o 
 -12  17   5        4.06      246.29    110.81 o 
 -11  17   5     1078.54     1119.25    137.81 o 
 -10  17   5     1566.80     1366.48    140.14 o 
  -9  17   5     2204.97     2424.27    148.05 o 
  -8  17   5     3439.94     3414.56    161.56 o 
  -7  17   5      698.14      709.08    102.89 o 
  -6  17   5     3334.04     3441.56    140.14 o 
  -5  17   5     1450.71     1369.73    108.48 o 
  -4  17   5       22.24       47.49    154.57 o 
  -3  17   5     7422.09     7042.36    207.18 o 
  -2  17   5      850.54      967.94     95.44 o 
  -1  17   5        0.20      111.74     77.75 o 
   0  17   5     2149.23     1954.90     82.95 o 
   1  17   5     2075.53     2428.00    119.19 o 
   2  17   5      360.15      392.48     87.06 o 
   3  17   5     3397.20     3779.57    161.56 o 
   4  17   5     1669.43     1609.04    132.22 o 
   5  17   5      323.37      315.20     93.58 o 
   6  17   5     2260.31     2359.56    152.24 o 
   7  17   5      840.60      873.89    121.52 o 
   8  17   5      290.65      447.42    112.20 o 
 -12  18   5      187.94      329.16    120.12 o 
 -11  18   5        0.06        0.00    210.91 o 
 -10  18   5      250.05      264.91    106.15 o 
  -9  18   5      127.57        0.00    206.72 o 
  -8  18   5      321.37      546.12    111.27 o 
  -7  18   5      124.93       47.02     95.91 o 
  -6  18   5      488.11      598.74    100.10 o 
  -5  18   5      556.76      492.58     91.25 o 
  -4  18   5      462.17      345.46     90.32 o 
  -3  18   5      284.47      377.12     87.53 o 
  -2  18   5        0.92        0.00    175.99 o 
  -1  18   5     2604.63     2904.29    133.62 o 
   0  18   5       71.40       24.76    119.64 o 
   1  18   5      113.41      148.52     86.60 o 
   2  18   5       48.96       95.44     87.99 o 
   3  18   5      254.41      189.49     97.77 o 
   4  18   5      269.82      396.67     99.63 o 
   5  18   5       51.28       39.11    175.52 o 
   6  18   5      128.64       74.96    191.82 o 
   7  18   5        4.18        0.00    211.84 o 
 -11  19   5     2019.62     2450.34    162.95 o 
 -10  19   5      443.32      466.98    119.65 o 
  -9  19   5     1884.03     1993.61    144.33 o 
  -8  19   5     1976.61     2108.14    138.74 o 
  -7  19   5      235.20      278.88     99.17 o 
  -6  19   5     1410.82     1392.55    120.59 o 
  -5  19   5     4415.38     4555.70    154.11 o 
  -4  19   5      380.09      294.25    103.82 o 
  -3  19   5     4605.39     4726.56    159.69 o 
  -2  19   5     5812.47     5794.60    178.32 o 
  -1  19   5      107.66       66.58    156.43 o 
   0  19   5     7225.13     7279.56    160.16 o 
   1  19   5     3186.43     3127.30    150.38 o 
   2  19   5      113.28       31.19    168.54 o 
   3  19   5     4070.37     4316.85    179.71 o 
   4  19   5      974.14      906.95    117.79 o 
   5  19   5      454.40      318.92    104.29 o 
   6  19   5     2085.21     1761.75    156.43 o 
   7  19   5      950.51      886.46    132.69 o 
 -11  20   5        0.55       94.05    117.33 o 
 -10  20   5      992.72     1298.97    148.99 o 
  -9  20   5       56.25       95.44    113.14 o 
  -8  20   5       17.72        1.86    196.47 o 
  -7  20   5      117.40       68.44    102.89 o 
  -6  20   5        1.90        1.40    191.35 o 
  -5  20   5        3.15        0.47    167.61 o 
  -4  20   5      522.45      696.97    105.69 o 
  -3  20   5     1424.87     1262.19    122.91 o 
  -2  20   5      181.32      193.22     97.31 o 
  -1  20   5      478.05      259.33    102.89 o 
   0  20   5      668.89      741.62     81.24 o 
   1  20   5      619.10      673.23    104.29 o 
   2  20   5      338.69       69.37    198.34 o 
   3  20   5      233.05      172.73    103.82 o 
   4  20   5       97.73      110.81     94.51 o 
   5  20   5        2.64        0.00    205.32 o 
   6  20   5       41.14        0.47    229.07 o 
 -10  21   5      492.47      481.87    134.55 o 
  -9  21   5      402.83      124.31    233.72 o 
  -8  21   5     3031.27     2852.61    165.75 o 
  -7  21   5       32.12       76.82    190.42 o 
  -6  21   5      835.39      746.32    115.93 o 
  -5  21   5     4754.14     4531.02    172.26 o 
  -4  21   5       17.87        0.47    160.62 o 
  -3  21   5     1343.74     1255.20    121.05 o 
  -2  21   5     1917.69     1966.61    129.90 o 
  -1  21   5       14.68        0.47    196.47 o 
   0  21   5      818.85      917.78     78.81 o 
   1  21   5     1600.91     1756.63    132.22 o 
   2  21   5      284.52      459.06    100.57 o 
   3  21   5     1880.94     1797.14    148.52 o 
   4  21   5      744.88      614.10    114.53 o 
   5  21   5      161.10      168.54    106.15 o 
   6  21   5     1446.52     1270.10    144.33 o 
  -9  22   5     1772.86     1780.84    167.61 o 
  -8  22   5        3.76      140.14    104.29 o 
  -7  22   5     1700.90     2083.47    144.33 o 
  -6  22   5     1132.09     1312.00    123.84 o 
  -5  22   5      262.73      270.04    106.15 o 
  -4  22   5     2765.64     2845.62    147.12 o 
  -3  22   5      763.12      791.95    118.72 o 
  -2  22   5      668.03      714.20    119.19 o 
  -1  22   5     2764.32     2905.22    153.64 o 
   0  22   5      469.93      485.71     96.14 o 
   1  22   5      388.44      512.60    108.01 o 
   2  22   5     2512.95     2416.82    152.24 o 
   3  22   5      192.49      360.36    107.08 o 
   4  22   5      620.98      466.98    117.33 o 
   5  22   5     1357.36     1170.93    140.61 o 
  -8  23   5      319.97      220.68    116.86 o 
  -7  23   5       42.88        1.86    222.08 o 
  -6  23   5      148.94       62.39    105.22 o 
  -5  23   5      253.60      332.89    108.48 o 
  -4  23   5       37.34       14.43     99.63 o 
  -3  23   5        5.17        0.47    209.51 o 
  -2  23   5      759.54      771.47    122.91 o 
  -1  23   5       40.18       86.60    218.82 o 
   0  23   5        2.82        0.93    144.86 o 
   1  23   5       91.93      131.29    100.57 o 
   2  23   5       65.89      112.67    112.67 o 
   3  23   5       18.02       15.83    110.34 o 
   4  23   5       20.04        0.93    228.60 o 
  -7  24   5     1704.47     1357.63    155.04 o 
  -6  24   5      899.24      777.05    136.88 o 
  -5  24   5      408.09        0.00    222.08 o 
  -4  24   5     3651.30     3386.63    179.71 o 
  -3  24   5      257.67      120.59    209.98 o 
  -2  24   5     1060.18     1147.65    130.83 o 
  -1  24   5     3205.04     3168.73    168.07 o 
   0  24   5       61.10        0.00    145.80 o 
   1  24   5      691.01      758.89    121.52 o 
   2  24   5     3487.03     3944.86    185.77 o 
   3  24   5       98.51      101.96    121.05 o 
  -6  25   5      313.16      254.67    123.38 o 
  -5  25   5     1050.78      911.14    134.09 o 
  -4  25   5      136.30       17.69    119.19 o 
  -3  25   5       74.12        1.86    208.11 o 
  -2  25   5      841.07      599.67    143.40 o 
  -1  25   5        3.52        2.33    226.74 o 
   0  25   5      230.93      115.66     98.98 o 
   1  25   5      123.77       94.51    223.94 o 
   2  25   5      221.41      203.92    125.71 o 
  -4  26   5     1424.90     1423.28    135.95 o 
  -3  26   5     1169.22     1082.94    141.54 o 
  -2  26   5      103.27       62.85    114.53 o 
  -1  26   5     1191.36     1422.81    146.19 o 
 -15   0   6     2042.49     2003.39    162.95 o 
 -14   0   6     3541.83     3904.82    179.25 o 
 -13   0   6       17.34        2.33    197.41 o 
 -12   0   6     4836.17     4612.03    173.66 o 
 -11   0   6     4154.65     4037.97    147.59 o 
 -10   0   6      551.10      580.11     88.93 o 
  -9   0   6    13103.09    13048.80    375.26 o 
  -8   0   6     5169.80     4926.30    155.50 o 
  -7   0   6     2774.19     2868.44    101.96 o 
  -6   0   6    18142.83    16211.94    399.00 o 
  -5   0   6      914.73      885.53     66.58 o 
  -4   0   6     2346.00     2468.97     77.75 o 
  -3   0   6    13928.99    13296.49    360.36 o 
  -2   0   6     4612.30     5539.00    121.52 o 
  -1   0   6     9748.16    10304.21    230.46 o 
   0   0   6     2355.63     2574.62     80.12 o 
   1   0   6     5347.64     5481.27    142.00 o 
   2   0   6     8768.80     8112.26    210.91 o 
   3   0   6     6173.55     6208.97    184.37 o 
   4   0   6      418.87      414.37     79.15 o 
   5   0   6     5999.09     5983.63    182.97 o 
   6   0   6     7414.85     6507.87    203.92 o 
   7   0   6       61.69        0.47    208.58 o 
   8   0   6     2388.21     2606.31    145.73 o 
   9   0   6      537.94      553.11    123.38 o 
  10   0   6       24.04      152.24    103.82 o 
 -15   1   6        5.93        0.00    210.44 o 
 -14   1   6      259.20      202.53    108.01 o 
 -13   1   6       82.59      122.45     85.67 o 
 -12   1   6       79.16      142.00     93.12 o 
 -11   1   6       37.55      182.04     76.82 o 
 -10   1   6      261.37      111.74     84.27 o 
  -9   1   6      636.18      650.41     90.32 o 
  -8   1   6      446.46      449.75     79.61 o 
  -7   1   6     3141.56     3343.79    101.96 o 
  -6   1   6      171.73      187.16     61.46 o 
  -5   1   6     6593.80     6528.82    230.93 o 
  -4   1   6      550.76      626.20     56.80 o 
  -3   1   6        0.03       17.23    113.14 o 
  -2   1   6     2462.53     2658.92     94.05 o 
  -1   1   6      198.28      168.07     56.34 o 
   0   1   6       97.71        6.05     90.12 o 
   1   1   6     1514.19     1542.46     80.08 o 
   2   1   6     2206.40     2484.80     99.63 o 
   3   1   6      316.20      376.19     76.82 o 
   4   1   6     1823.53     1632.32     98.70 o 
   5   1   6      501.77      513.07     87.99 o 
   6   1   6       38.33        0.00    185.30 o 
   7   1   6      845.40      716.06    105.69 o 
   8   1   6        2.55       80.55    175.52 o 
   9   1   6       78.92        0.00    213.70 o 
  10   1   6      125.95      180.18    113.60 o 
 -15   2   6      549.25      662.99    121.05 o 
 -14   2   6     2511.41     2705.95    159.23 o 
 -13   2   6      207.08      128.50    105.69 o 
 -12   2   6     1536.46     1530.83    121.52 o 
 -11   2   6     3295.07     3326.57    131.29 o 
 -10   2   6       53.07        0.93    150.85 o 
  -9   2   6     7465.89     7716.98    239.31 o 
  -8   2   6     1760.74     1750.58     97.77 o 
  -7   2   6      267.14      256.07     68.91 o 
  -6   2   6     7963.20     7815.68    215.56 o 
  -5   2   6     1128.59     1091.32     73.10 o 
  -4   2   6       44.85       30.26     56.34 o 
  -3   2   6    11316.82    11053.79    254.21 o 
  -2   2   6     4240.45     4094.77    142.93 o 
  -1   2   6     8479.80     9512.25    297.51 o 
   0   2   6     7008.17     7738.26    142.49 o 
   1   2   6      819.66      714.66     77.29 o 
   2   2   6     6529.95     6173.58    189.96 o 
   3   2   6     5406.82     5238.24    166.68 o 
   4   2   6      649.40      748.65     86.13 o 
   5   2   6     1174.84     1374.86     96.84 o 
   6   2   6     3220.49     3489.52    131.29 o 
   7   2   6      122.05      196.01     91.25 o 
   8   2   6      191.47        0.00    221.62 o 
   9   2   6      564.87      565.68    122.91 o 
  10   2   6       18.17        0.47    203.92 o 
 -15   3   6      392.40      623.41    117.79 o 
 -14   3   6      472.36      438.58    110.34 o 
 -13   3   6     4120.60     4218.62    172.73 o 
 -12   3   6      872.66      894.84    107.08 o 
 -11   3   6     1071.15     1019.62    100.57 o 
 -10   3   6     5535.53     5975.71    188.09 o 
  -9   3   6      799.94      798.00     87.99 o 
  -8   3   6      923.85      823.61     85.67 o 
  -7   3   6     3331.26     3351.71    108.95 o 
  -6   3   6     4159.91     4050.08    110.34 o 
  -5   3   6     9403.46     9028.98    255.60 o 
  -4   3   6     3465.34     3392.21    102.43 o 
  -3   3   6    10705.83    10579.83    298.90 o 
  -2   3   6    17549.48    17975.56    376.65 o 
  -1   3   6    11859.38    11830.38    328.23 o 
   0   3   6       68.62       60.47     54.16 o 
   1   3   6    23902.33    24810.73    485.60 o 
   2   3   6     6590.81     7233.71    210.91 o 
   3   3   6     1925.85     1962.42    104.29 o 
   4   3   6     3779.83     3731.62    128.03 o 
   5   3   6     1349.32     1075.95     99.17 o 
   6   3   6      476.37      510.74     90.79 o 
   7   3   6     3471.17     3492.31    155.50 o 
   8   3   6      302.87      290.06    100.10 o 
   9   3   6      251.59      383.64    112.20 o 
  10   3   6     1091.67     1211.44    148.52 o 
 -15   4   6        0.62        0.00    217.89 o 
 -14   4   6      266.08      402.26    107.55 o 
 -13   4   6      343.49      439.51    105.22 o 
 -12   4   6        0.69        0.47    158.30 o 
 -11   4   6      992.07     1126.24     98.70 o 
 -10   4   6        0.08       42.83     81.48 o 
  -9   4   6       17.93        0.93    171.33 o 
  -8   4   6      273.45       29.80    152.24 o 
  -7   4   6      721.27      642.03     75.42 o 
  -6   4   6     1199.24     1109.48     77.75 o 
  -5   4   6      832.10      768.67     70.30 o 
  -4   4   6      854.23      854.80     67.97 o 
  -3   4   6      466.64      589.89     59.59 o 
  -2   4   6      993.17      998.67     71.70 o 
  -1   4   6       72.09       56.80     56.80 o 
   0   4   6        2.70        5.82     94.31 o 
   1   4   6      670.55      771.93     75.89 o 
   2   4   6        0.81        0.47    140.14 o 
   3   4   6      434.01      487.00     83.34 o 
   4   4   6      551.17      370.60     85.20 o 
   5   4   6       40.19      108.48     74.03 o 
   6   4   6     1287.58     1215.63    108.48 o 
   7   4   6      120.89      145.26     90.32 o 
   8   4   6        3.84        0.47    171.80 o 
   9   4   6       45.19       94.98     95.91 o 
  10   4   6       82.12        0.00    232.32 o 
 -15   5   6     1157.94     1395.34    145.26 o 
 -14   5   6      624.00      657.40    114.07 o 
 -13   5   6     3018.94     3211.57    159.69 o 
 -12   5   6      904.69     1026.14    112.20 o 
 -11   5   6      217.89       13.50    189.49 o 
 -10   5   6    11318.27    11207.43    342.67 o 
  -9   5   6     1859.84     1842.30    110.34 o 
  -8   5   6      915.73      875.76     88.93 o 
  -7   5   6    18954.04    18826.17    461.85 o 
  -6   5   6     1821.84     1624.87     85.67 o 
  -5   5   6     6452.49     6234.58    165.28 o 
  -4   5   6     9156.62     9197.99    263.52 o 
  -3   5   6        2.19        2.79    117.33 o 
  -2   5   6    16934.86    18007.22    380.84 o 
  -1   5   6    12583.07    13255.98    348.72 o 
   0   5   6      985.72      994.11    116.16 o 
   1   5   6     7028.29     7079.14    241.17 o 
   2   5   6    14699.40    15514.51    410.64 o 
   3   5   6     1725.94     1653.27     98.24 o 
   4   5   6     6969.33     6917.58    209.05 o 
   5   5   6     5582.84     5454.73    163.88 o 
   6   5   6      365.77      416.69     85.67 o 
   7   5   6     4391.48     4402.52    170.87 o 
   8   5   6      135.17      160.62    100.57 o 
   9   5   6      321.81      287.73    122.45 o 
  10   5   6     2144.41     2330.23    169.47 o 
 -15   6   6      372.00      531.23    128.50 o 
 -14   6   6      629.89      776.59    119.65 o 
 -13   6   6       40.05        0.00    207.18 o 
 -12   6   6     1909.68     1841.37    132.22 o 
 -11   6   6      720.18      789.62     98.70 o 
 -10   6   6       20.60        4.66    157.37 o 
  -9   6   6     2511.53     2370.27    121.05 o 
  -8   6   6     1638.19     1508.48    100.57 o 
  -7   6   6        9.36       54.01    146.19 o 
  -6   6   6     7685.94     8043.35    234.65 o 
  -5   6   6       56.30        8.85    143.40 o 
  -4   6   6     2479.07     2323.24     94.05 o 
  -3   6   6      183.08      144.80    117.79 o 
  -2   6   6       81.39       54.01    138.74 o 
  -1   6   6     2736.66     2868.44    118.26 o 
   0   6   6     3271.21     3556.33     69.29 o 
   1   6   6       61.17       62.85     70.30 o 
   2   6   6     3284.68     3357.76    117.33 o 
   3   6   6      146.30      224.41     75.89 o 
   4   6   6       72.39        0.00    155.50 o 
   5   6   6      332.03      359.89     82.41 o 
   6   6   6      529.06      509.34     83.80 o 
   7   6   6        1.36      100.57     89.86 o 
   8   6   6      859.82     1161.16    118.26 o 
   9   6   6      447.21      506.55    119.65 o 
  10   6   6       10.10        0.47    198.80 o 
 -15   7   6      774.55      922.78    134.09 o 
 -14   7   6      520.95      638.78    119.19 o 
 -13   7   6     1761.52     1917.72    140.14 o 
 -12   7   6      211.74      339.87     95.91 o 
 -11   7   6      457.99      330.56     95.44 o 
 -10   7   6     5459.03     5287.12    158.76 o 
  -9   7   6      624.76      561.49     91.72 o 
  -8   7   6      309.31      316.59     78.68 o 
  -7   7   6     9270.38     8643.02    240.24 o 
  -6   7   6      274.14      230.00     73.10 o 
  -5   7   6     3264.60     3179.91    108.01 o 
  -4   7   6      695.11      540.07     67.97 o 
  -3   7   6      539.18      494.45     69.84 o 
  -2   7   6     3317.38     3660.85    115.93 o 
  -1   7   6     8727.69     9207.30    273.30 o 
   0   7   6      188.11      153.32     49.38 o 
   1   7   6     2239.50     2538.81     99.17 o 
   2   7   6     7775.04     8403.71    263.98 o 
   3   7   6     3382.82     3404.32    128.50 o 
   4   7   6     1245.92     1145.33     99.17 o 
   5   7   6     2146.49     1930.76    111.27 o 
   6   7   6      744.67      654.14     95.91 o 
   7   7   6     2557.40     2462.45    146.19 o 
   8   7   6       91.85      201.13     95.91 o 
   9   7   6      421.52      268.17    127.57 o 
  10   7   6     1253.38     1275.22    162.95 o 
 -15   8   6      365.69      244.89    125.24 o 
 -14   8   6     3236.04     3740.47    184.37 o 
 -13   8   6       25.55       91.25    100.57 o 
 -12   8   6     2057.74     2301.36    144.80 o 
 -11   8   6     7807.52     7780.77    227.67 o 
 -10   8   6      323.09      431.13     87.53 o 
  -9   8   6     5228.69     5061.31    155.50 o 
  -8   8   6     5368.50     5208.44    159.23 o 
  -7   8   6     3493.92     3191.55    119.19 o 
  -6   8   6    21924.29    20961.79    489.32 o 
  -5   8   6     4346.06     4344.79    121.05 o 
  -4   8   6     3150.72     3339.60    100.57 o 
  -3   8   6     4121.40     4210.24    141.07 o 
  -2   8   6      156.93      167.61     66.11 o 
  -1   8   6     4615.61     4682.33    122.91 o 
   0   8   6     7281.24     7741.11    338.94 o 
   1   8   6     1515.45     1758.96     88.46 o 
   2   8   6      868.85      919.05     90.32 o 
   3   8   6     8690.36     9761.81    294.71 o 
   4   8   6      677.38      455.80     88.93 o 
   5   8   6      690.71      545.19     90.32 o 
   6   8   6     7320.47     7265.37    221.62 o 
   7   8   6       47.79       44.70    100.10 o 
   8   8   6      872.21      967.01    125.71 o 
   9   8   6     1487.42     1550.38    148.99 o 
  10   8   6       17.79       74.03    212.77 o 
 -15   9   6       84.09        0.47    243.50 o 
 -14   9   6        4.19        0.00    216.03 o 
 -13   9   6       94.23       17.69    194.15 o 
 -12   9   6        2.04       46.09    102.43 o 
 -11   9   6       57.74        0.47    175.99 o 
 -10   9   6      560.72      335.22     91.72 o 
  -9   9   6       97.60        0.47     78.68 o 
  -8   9   6       49.41        0.47     77.75 o 
  -7   9   6        7.53        0.93    142.47 o 
  -6   9   6      443.62      429.26     83.34 o 
  -5   9   6        8.30        0.00    142.93 o 
  -4   9   6      305.48      294.71     68.91 o 
  -3   9   6     1608.19     1678.88     87.99 o 
  -2   9   6     1666.71     1794.34     91.72 o 
  -1   9   6      723.80      895.31     76.82 o 
   0   9   6       80.34      147.54    105.45 o 
   1   9   6      419.78      423.68     82.41 o 
   2   9   6      145.12      157.37     82.41 o 
   3   9   6       55.97       50.75    164.35 o 
   4   9   6       61.96        0.00    164.35 o 
   5   9   6      132.96      113.60     81.01 o 
   6   9   6        5.13       16.76    169.94 o 
   7   9   6       76.28      189.96     92.18 o 
   8   9   6        0.20      132.22     89.39 o 
   9   9   6       22.59        0.93    112.20 o 
  10   9   6       74.32        0.00    243.50 o 
 -14  10   6     3628.50     3935.08    199.73 o 
 -13  10   6        1.04        0.00    211.84 o 
 -12  10   6     2851.17     2664.05    150.38 o 
 -11  10   6     5196.48     5600.92    189.03 o 
 -10  10   6      397.21      265.85     92.65 o 
  -9  10   6     4054.50     3908.07    142.47 o 
  -8  10   6     2187.75     2083.93    113.14 o 
  -7  10   6     1649.61     1545.72    101.96 o 
  -6  10   6    18273.88    18382.94    460.46 o 
  -5  10   6     4611.01     4612.50    133.16 o 
  -4  10   6     1629.70     1729.63     90.32 o 
  -3  10   6     5958.25     6278.81    175.06 o 
  -2  10   6     6562.48     6790.01    208.11 o 
  -1  10   6     6230.06     6270.89    182.51 o 
   0  10   6    12542.34    14406.21    407.38 o 
   1  10   6     1627.10     1661.65    105.69 o 
   2  10   6     7582.54     7969.32    244.43 o 
   3  10   6     5496.63     5792.27    169.47 o 
   4  10   6       28.77        0.47     73.10 o 
   5  10   6      585.16      543.80     93.12 o 
   6  10   6     5745.62     5190.75    187.63 o 
   7  10   6       25.12        0.00    190.89 o 
   8  10   6      845.79      874.36    130.36 o 
   9  10   6     1707.39     1826.47    159.23 o 
 -14  11   6      111.31        0.47    213.70 o 
 -13  11   6      841.29      798.47    129.43 o 
 -12  11   6      306.02        0.00    233.26 o 
 -11  11   6      510.74      634.58    107.08 o 
 -10  11   6     2001.70     1974.06    124.31 o 
  -9  11   6       47.80        4.66     76.82 o 
  -8  11   6       86.16       54.94    171.33 o 
  -7  11   6     1673.22     1598.80    105.22 o 
  -6  11   6        2.57        1.40    158.30 o 
  -5  11   6      364.98      412.50     74.49 o 
  -4  11   6     2446.08     2398.67    107.08 o 
  -3  11   6        1.20        0.93    147.59 o 
  -2  11   6      514.06      595.94     82.41 o 
  -1  11   6     7446.04     7424.13    244.89 o 
   0  11   6      661.62      572.14     62.51 o 
   1  11   6     3589.29     3651.07    127.57 o 
   2  11   6     1888.81     1955.90    111.27 o 
   3  11   6     1760.72     1826.47    113.14 o 
   4  11   6     1713.71     1250.55    103.82 o 
   5  11   6      717.15      647.16     93.12 o 
   6  11   6      253.09       28.87    203.46 o 
   7  11   6      510.32      540.54    107.55 o 
   8  11   6      154.24        0.00    210.91 o 
   9  11   6       93.75        0.00    207.18 o 
 -14  12   6     1019.05     1133.22    141.54 o 
 -13  12   6       18.93       66.11    189.49 o 
 -12  12   6      747.81      658.80    116.86 o 
 -11  12   6      833.80     1130.43    110.34 o 
 -10  12   6      248.35      247.22    100.10 o 
  -9  12   6     1905.94     1763.62    113.60 o 
  -8  12   6     1178.77     1076.42     95.91 o 
  -7  12   6       22.17      122.91     74.96 o 
  -6  12   6    14294.59    13052.52    374.79 o 
  -5  12   6     1125.97     1161.16     94.51 o 
  -4  12   6     1322.81     1542.00     98.70 o 
  -3  12   6     3264.60     3102.62    117.33 o 
  -2  12   6      716.47      748.65     96.37 o 
  -1  12   6     2079.95     2109.54    114.07 o 
   0  12   6     1731.48     1863.69     73.55 o 
   1  12   6      973.64     1127.17     97.77 o 
   2  12   6     2245.08     2256.66    116.39 o 
   3  12   6     2127.78     2091.38    123.38 o 
   4  12   6      374.51      148.05     86.13 o 
   5  12   6     1211.04      892.05    114.53 o 
   6  12   6     2674.89     2729.69    145.26 o 
   7  12   6       37.15        0.00    215.10 o 
   8  12   6      994.63     1034.05    132.69 o 
   9  12   6      311.13      324.97    115.46 o 
 -14  13   6      280.25        0.00    218.36 o 
 -13  13   6     1304.13     1236.58    145.73 o 
 -12  13   6      306.67      358.50    109.41 o 
 -11  13   6      440.70      474.89     96.84 o 
 -10  13   6     3461.08     3375.92    158.30 o 
  -9  13   6     1973.08     2238.04    116.39 o 
  -8  13   6      723.32      721.18     94.98 o 
  -7  13   6    10553.68    10273.94    328.70 o 
  -6  13   6     3187.89     3009.97    121.52 o 
  -5  13   6     6917.16     7310.99    212.30 o 
  -4  13   6     7910.93     8687.71    276.09 o 
  -3  13   6       43.74      111.74     74.49 o 
  -2  13   6     8718.77     8515.92    250.95 o 
  -1  13   6     4658.75     4984.96    157.83 o 
   0  13   6      293.29      323.04     56.07 o 
   1  13   6     6034.40     5749.91    187.16 o 
   2  13   6     5556.27     5965.47    176.92 o 
   3  13   6      152.77        1.40    169.47 o 
   4  13   6     2832.81     2108.61    123.84 o 
   5  13   6     2359.06     1787.36    125.24 o 
   6  13   6     1019.53     1027.07    117.33 o 
   7  13   6     2833.53     2847.02    163.88 o 
   8  13   6      344.25      393.41    119.65 o 
   9  13   6      357.34      633.19    124.31 o 
 -13  14   6      243.58      393.41    117.79 o 
 -12  14   6       45.06       76.82    196.47 o 
 -11  14   6       54.87      179.71    101.50 o 
 -10  14   6        1.58        0.93     95.44 o 
  -9  14   6      290.03      344.06    102.43 o 
  -8  14   6      438.15      463.72     93.12 o 
  -7  14   6        8.59       62.39     77.29 o 
  -6  14   6      841.29      561.95     95.91 o 
  -5  14   6      190.08        0.93    161.56 o 
  -4  14   6     1058.22     1108.54    101.50 o 
  -3  14   6      102.17       76.82    150.85 o 
  -2  14   6      567.46      697.90     90.79 o 
  -1  14   6       12.16        2.79    159.69 o 
   0  14   6       93.53      184.46     53.94 o 
   1  14   6      720.62      738.87     94.05 o 
   2  14   6        0.65        0.00    162.95 o 
   3  14   6        7.42      200.66     80.08 o 
   4  14   6       90.97       38.64    176.45 o 
   5  14   6        0.27        0.00    182.97 o 
   6  14   6      234.71      178.32    105.69 o 
   7  14   6       98.01       87.99    105.22 o 
   8  14   6       48.43       63.78    215.56 o 
 -13  15   6     2547.36     2908.01    181.11 o 
 -12  15   6      337.21      389.22    115.93 o 
 -11  15   6     1237.61     1286.40    135.48 o 
 -10  15   6     3946.88     3861.98    175.52 o 
  -9  15   6      201.50      161.09     96.37 o 
  -8  15   6     2300.19     2062.52    130.83 o 
  -7  15   6     3762.41     3947.18    143.40 o 
  -6  15   6      533.42      509.81     89.86 o 
  -5  15   6     5592.63     5653.07    162.02 o 
  -4  15   6     1758.97     1798.53    107.08 o 
  -3  15   6     1923.42     1972.66    113.60 o 
  -2  15   6     7642.80     7767.26    216.96 o 
  -1  15   6     5842.73     5967.80    188.09 o 
   0  15   6       56.27      121.98     70.09 o 
   1  15   6    11760.03    12026.38    348.72 o 
   2  15   6     2892.37     2712.93    136.88 o 
   3  15   6      577.86      722.11    101.03 o 
   4  15   6     2506.61     2063.91    135.02 o 
   5  15   6      291.79      186.70     92.65 o 
   6  15   6      489.30      248.62    111.74 o 
   7  15   6     2357.28     2069.04    149.45 o 
   8  15   6      278.04      236.05    120.59 o 
 -12  16   6      830.26      696.51    131.76 o 
 -11  16   6      384.28      431.59    108.48 o 
 -10  16   6       20.45        0.93    217.89 o 
  -9  16   6     2127.17     2246.89    144.80 o 
  -8  16   6      587.79      601.06    102.43 o 
  -7  16   6        1.16       38.64     87.06 o 
  -6  16   6      237.01      396.67     81.94 o 
  -5  16   6       91.79      148.05     76.82 o 
  -4  16   6      487.20      466.98     86.13 o 
  -3  16   6     3951.79     3870.36    144.80 o 
  -2  16   6     1224.49     1371.13    103.36 o 
  -1  16   6      776.88      776.12     92.18 o 
   0  16   6     1108.55     1208.38     75.54 o 
   1  16   6        5.57       18.16    147.59 o 
   2  16   6     2303.14     2468.50    139.21 o 
   3  16   6     1174.13      990.29    122.45 o 
   4  16   6      243.94       13.97    177.85 o 
   5  16   6      493.23      277.49    104.76 o 
   6  16   6      201.38       28.40    113.14 o 
   7  16   6       90.87        0.00    270.97 o 
 -12  17   6      169.53       27.47    245.83 o 
 -11  17   6      130.31      107.55    220.22 o 
 -10  17   6     1424.39     1327.83    143.40 o 
  -9  17   6       61.88       73.56    195.54 o 
  -8  17   6      960.75      993.55    116.39 o 
  -7  17   6     2763.11     2592.35    138.74 o 
  -6  17   6       62.37        0.00    182.97 o 
  -5  17   6     3885.17     3652.47    147.59 o 
  -4  17   6     1115.44     1094.58    101.50 o 
  -3  17   6        2.95        0.93    182.04 o 
  -2  17   6     2834.21     2779.98    133.16 o 
  -1  17   6     1055.26      961.89    106.15 o 
   0  17   6        0.51      122.51     86.83 o 
   1  17   6      817.65      667.18    105.69 o 
   2  17   6     1567.35     1815.76    128.50 o 
   3  17   6        0.81       36.78    182.51 o 
   4  17   6      793.52      480.94    111.27 o 
   5  17   6     1087.73      540.07    121.52 o 
   6  17   6        4.59      333.35     99.17 o 
   7  17   6      684.55      681.14    126.64 o 
 -11  18   6     1352.43     1185.83    150.85 o 
 -10  18   6       11.48        0.47    101.96 o 
  -9  18   6     3807.60     3727.43    188.09 o 
  -8  18   6     1731.63     1825.07    143.86 o 
  -7  18   6       15.95        0.93    179.71 o 
  -6  18   6     3290.10     3401.99    150.85 o 
  -5  18   6      271.58      171.80     93.58 o 
  -4  18   6      637.78      749.58     98.70 o 
  -3  18   6     4513.10     4946.78    164.35 o 
  -2  18   6     1398.68     1321.78    111.27 o 
  -1  18   6      537.50      539.61    105.22 o 
   0  18   6     2639.01     3028.24    103.04 o 
   1  18   6      627.74      410.18    105.69 o 
   2  18   6     2213.81     2212.90    142.47 o 
   3  18   6     2124.71     2173.79    148.52 o 
   4  18   6      153.42        0.00    194.15 o 
   5  18   6     1847.53     1277.55    135.48 o 
   6  18   6     1254.94      837.58    143.86 o 
 -11  19   6        4.36        0.00    248.62 o 
 -10  19   6       42.59        0.00    205.32 o 
  -9  19   6       25.88        0.00    191.35 o 
  -8  19   6      208.35      280.28    108.01 o 
  -7  19   6       28.13        0.93    171.33 o 
  -6  19   6        0.94        1.86     96.37 o 
  -5  19   6       24.19        1.40    171.33 o 
  -4  19   6       30.10        0.47    183.90 o 
  -3  19   6       38.23       47.02    172.26 o 
  -2  19   6        3.94        0.00    176.92 o 
  -1  19   6      329.68      295.64    100.10 o 
   0  19   6       21.84      117.04     90.32 o 
   1  19   6      165.78       78.68    193.68 o 
   2  19   6       23.17        0.00    196.94 o 
   3  19   6       53.22      167.14    103.82 o 
   4  19   6       80.83       28.40    107.08 o 
   5  19   6       20.57      139.67    108.01 o 
   6  19   6        9.12        0.47    239.77 o 
 -10  20   6       21.50      168.07    114.07 o 
  -9  20   6     1822.95     1944.73    153.18 o 
  -8  20   6     2217.09     2198.47    155.04 o 
  -7  20   6      143.32        0.93    218.36 o 
  -6  20   6     4188.72     3583.57    173.66 o 
  -5  20   6     1418.01     1430.73    123.38 o 
  -4  20   6      663.53     1104.82    109.88 o 
  -3  20   6     3410.60     3527.70    161.09 o 
  -2  20   6      943.54     1077.82    120.12 o 
  -1  20   6      848.57     1054.54    113.14 o 
   0  20   6     2447.38     2516.44    106.78 o 
   1  20   6      511.44      555.90    107.55 o 
   2  20   6      891.65      907.41    119.65 o 
   3  20   6     2239.72     2224.54    155.50 o 
   4  20   6        0.88        0.00    190.89 o 
   5  20   6      697.26      367.34    107.55 o 
 -10  21   6      659.46      587.10    129.43 o 
  -9  21   6      455.07      465.11    121.52 o 
  -8  21   6      240.85      170.87    115.93 o 
  -7  21   6     1127.35     1113.67    128.03 o 
  -6  21   6      141.29       44.23    106.15 o 
  -5  21   6     1327.62     1441.90    128.50 o 
  -4  21   6     1403.08     1323.18    129.90 o 
  -3  21   6        6.64        0.00    178.32 o 
  -2  21   6     1492.83     1545.72    132.69 o 
  -1  21   6      595.53      613.63    113.14 o 
   0  21   6       17.93       11.12    136.81 o 
   1  21   6     1252.37     1228.20    133.62 o 
   2  21   6      261.56      380.84    105.22 o 
   3  21   6       29.32        0.00    201.13 o 
   4  21   6     1344.88     1216.56    138.74 o 
   5  21   6      304.33       58.66    226.27 o 
  -9  22   6      162.10       13.04    124.78 o 
  -8  22   6      200.54        0.00    250.02 o 
  -7  22   6        5.52        0.47    109.41 o 
  -6  22   6      160.31       21.88    116.39 o 
  -5  22   6      996.01      895.78    122.91 o 
  -4  22   6       44.91       53.54     99.17 o 
  -3  22   6     1378.94     1633.72    131.76 o 
  -2  22   6     2310.59     2534.61    162.95 o 
  -1  22   6      102.42      251.41    104.29 o 
   0  22   6     1443.25     1518.83     98.86 o 
   1  22   6      245.87        0.00    219.75 o 
   2  22   6      249.90      118.72    126.64 o 
   3  22   6      414.96       67.97    239.77 o 
   4  22   6       22.31        0.47    230.46 o 
  -8  23   6      474.70      701.63    122.45 o 
  -7  23   6     1624.47     1525.70    156.43 o 
  -6  23   6        0.82        0.47    107.55 o 
  -5  23   6      797.80      797.07    114.53 o 
  -4  23   6     2736.12     3117.99    162.95 o 
  -3  23   6       14.36        0.47    171.33 o 
  -2  23   6     1545.38     1623.01    149.92 o 
  -1  23   6     2967.44     3115.19    170.87 o 
   0  23   6      260.34      371.30    241.64 o 
   1  23   6     2353.44     2242.70    163.88 o 
   2  23   6     1030.07     1301.76    136.41 o 
   3  23   6      970.62     1025.67    139.21 o 
  -7  24   6       29.73        0.47    224.41 o 
  -6  24   6        0.90        0.00    212.30 o 
  -5  24   6        7.64       77.29    102.89 o 
  -4  24   6       14.60        0.00    235.12 o 
  -3  24   6        8.22        0.00    110.81 o 
  -2  24   6        4.93        0.00    210.44 o 
  -1  24   6       79.88      111.74    107.55 o 
   0  24   6      301.15      304.84     80.08 o 
   1  24   6       73.15       32.59    214.63 o 
   2  24   6       41.85       94.51    238.84 o 
  -5  25   6     1558.20     1586.70    146.66 o 
  -4  25   6     1447.41     1314.33    148.52 o 
  -3  25   6       18.45       29.33    114.53 o 
  -2  25   6      710.32      744.93    121.52 o 
  -1  25   6      712.03      670.90    133.16 o 
   0  25   6       19.95       90.23     76.01 o 
 -15   1   7     2796.34     2856.80    177.85 o 
 -14   1   7      136.59       72.16     97.77 o 
 -13   1   7      694.85      734.68    111.74 o 
 -12   1   7     6337.64     6451.54    195.08 o 
 -11   1   7     1387.41     1248.68    101.96 o 
 -10   1   7     4602.84     4500.76    145.26 o 
  -9   1   7     8308.89     8387.42    246.29 o 
  -8   1   7     1096.53      962.35     88.93 o 
  -7   1   7     7973.59     7713.72    223.48 o 
  -6   1   7     4832.58     4682.33    154.57 o 
  -5   1   7       89.06        3.26    137.81 o 
  -4   1   7     6450.64     7112.66    213.70 o 
  -3   1   7    19870.33    20940.37    456.27 o 
  -2   1   7       40.01       25.61    123.84 o 
  -1   1   7     8450.18     9565.80    278.42 o 
   0   1   7     2822.67     3093.30    106.85 o 
   1   1   7      148.92      183.90     71.70 o 
   2   1   7    18114.41    18529.60    474.89 o 
   3   1   7     3204.09     2912.20    123.38 o 
   4   1   7       10.17       46.56    160.16 o 
   5   1   7     9800.29     9038.76    268.64 o 
   6   1   7      509.21      293.32     96.84 o 
   7   1   7      252.54       70.30    229.53 o 
   8   1   7     1669.65     1657.46    144.33 o 
   9   1   7      536.99      544.73    135.95 o 
 -15   2   7       20.55        1.40    230.46 o 
 -14   2   7      887.40     1018.22    122.45 o 
 -13   2   7      293.95      271.43     97.77 o 
 -12   2   7       80.37        0.47    197.41 o 
 -11   2   7     5063.35     4851.80    159.69 o 
 -10   2   7      827.89      741.67     91.72 o 
  -9   2   7       85.22      153.18     76.82 o 
  -8   2   7     6127.31     6450.14    194.15 o 
  -7   2   7      477.24      435.78     79.15 o 
  -6   2   7        2.54        1.86    149.45 o 
  -5   2   7     3743.16     3723.70    104.76 o 
  -4   2   7     3543.92     3596.60    122.45 o 
  -3   2   7     1534.22     1571.33     77.75 o 
  -2   2   7     6050.62     6546.05    163.88 o 
  -1   2   7      402.20      429.26     71.70 o 
   0   2   7      653.01      622.10     55.92 o 
   1   2   7     9297.72     9129.55    260.72 o 
   2   2   7       60.63        0.93     84.27 o 
   3   2   7     1244.08     1203.52    102.89 o 
   4   2   7      972.45      746.79     97.31 o 
   5   2   7       24.77       29.33     81.01 o 
   6   2   7     2852.01     2538.34    147.59 o 
   7   2   7      562.52      697.44    109.88 o 
   8   2   7      163.16      199.27    108.01 o 
   9   2   7      746.74     1003.79    129.90 o 
 -15   3   7      324.85      414.83    118.72 o 
 -14   3   7       14.58        0.00    207.65 o 
 -13   3   7      574.38      630.39    108.95 o 
 -12   3   7      601.57      466.51    108.48 o 
 -11   3   7     1198.87     1114.60    109.41 o 
 -10   3   7      783.57      702.09    101.50 o 
  -9   3   7     2905.59     2957.36    121.98 o 
  -8   3   7     1360.71     1223.08     97.31 o 
  -7   3   7     5697.07     5498.49    169.47 o 
  -6   3   7     7158.95     6235.97    190.89 o 
  -5   3   7        3.80       12.11    130.83 o 
  -4   3   7     3020.78     2922.91    103.36 o 
  -3   3   7     7736.75     7475.34    212.30 o 
  -2   3   7     3961.57     4130.62    119.19 o 
  -1   3   7     1380.88     1423.28     82.41 o 
   0   3   7      166.05       92.77     64.48 o 
   1   3   7      637.72      507.95     91.25 o 
   2   3   7      644.29      878.08     87.53 o 
   3   3   7      875.56      907.41     99.17 o 
   4   3   7        6.13       87.99     77.75 o 
   5   3   7     1401.38     1276.62    105.22 o 
   6   3   7      635.47      726.30    109.41 o 
   7   3   7      326.99      484.20    104.29 o 
   8   3   7      625.13      775.19    120.12 o 
   9   3   7      230.20      248.62    121.52 o 
 -15   4   7      107.50        0.00    229.53 o 
 -14   4   7     2104.85     2111.40    156.90 o 
 -13   4   7     1872.31     1737.54    129.90 o 
 -12   4   7      171.91        0.47    174.59 o 
 -11   4   7     6664.59     6732.75    208.58 o 
 -10   4   7     5103.96     4783.36    155.04 o 
  -9   4   7       46.04        1.40    153.64 o 
  -8   4   7     8973.95     9141.65    281.68 o 
  -7   4   7    12217.86    11253.52    338.01 o 
  -6   4   7     1628.79     1714.73     89.39 o 
  -5   4   7    16874.11    16181.68    418.56 o 
  -4   4   7     9987.47     9592.80    270.97 o 
  -3   4   7     5685.34     6335.61    163.88 o 
  -2   4   7    15077.70    15235.16    403.19 o 
  -1   4   7       45.65        6.05    142.93 o 
   0   4   7     2006.52     2037.60     64.35 o 
   1   4   7     9916.78     9847.47    324.97 o 
   2   4   7      736.91      713.73     89.39 o 
   3   4   7     1841.69     1683.07    102.89 o 
   4   4   7     7000.12     7061.44    204.39 o 
   5   4   7      229.70        0.47    175.99 o 
   6   4   7     5331.63     5383.03    180.64 o 
   7   4   7     2010.26     1826.00    143.40 o 
   8   4   7      158.57       80.08    112.67 o 
   9   4   7     1410.81     1524.77    153.64 o 
 -15   5   7      180.95      161.09    115.46 o 
 -14   5   7       52.09        0.00    206.25 o 
 -13   5   7       87.67        0.00    186.70 o 
 -12   5   7        7.44        0.00    184.84 o 
 -11   5   7      343.42      321.25     90.32 o 
 -10   5   7      104.87      161.56     80.08 o 
  -9   5   7        0.52        1.40    151.31 o 
  -8   5   7       87.19      195.54     78.22 o 
  -7   5   7      220.35        4.19    167.61 o 
  -6   5   7      870.85      869.70     81.48 o 
  -5   5   7      252.81      216.49     71.23 o 
  -4   5   7     1707.34     1717.52     87.99 o 
  -3   5   7      161.70      232.32     64.25 o 
  -2   5   7       24.06        0.93    139.67 o 
  -1   5   7      172.39      255.14     67.04 o 
   0   5   7      978.80     1067.43     95.44 o 
   1   5   7        3.20        1.86    161.56 o 
   2   5   7       59.80        4.19    155.50 o 
   3   5   7      792.52      719.32     96.37 o 
   4   5   7       82.21        0.47    164.82 o 
   5   5   7      243.03       32.59    186.23 o 
   6   5   7        8.67       40.51     87.99 o 
   7   5   7       48.37        0.93    177.85 o 
   8   5   7       82.79      140.61    103.36 o 
   9   5   7       89.73       58.66    233.72 o 
 -15   6   7       55.27       82.41    226.27 o 
 -14   6   7      914.80      937.68    119.19 o 
 -13   6   7     2051.86     2326.50    139.21 o 
 -12   6   7      250.46      135.02    104.76 o 
 -11   6   7     4529.67     4730.29    157.83 o 
 -10   6   7     6110.45     5898.89    182.97 o 
  -9   6   7     1372.58     1428.86    106.62 o 
  -8   6   7     4579.31     4372.26    137.81 o 
  -7   6   7     5772.78     5315.52    167.61 o 
  -6   6   7     6007.87     5537.14    173.66 o 
  -5   6   7     4143.73     4132.02    119.19 o 
  -4   6   7    12682.79    12472.88    372.46 o 
  -3   6   7     2128.06     2072.76     93.12 o 
  -2   6   7     9374.49     9962.01    287.73 o 
  -1   6   7     2140.03     2156.10     97.77 o 
   0   6   7     1895.18     1671.41     69.08 o 
   1   6   7     9248.37     9536.00    258.86 o 
   2   6   7       70.53       85.20    143.40 o 
   3   6   7     5027.85     5190.75    154.57 o 
   4   6   7     4585.67     4418.35    152.24 o 
   5   6   7       88.89        0.47    183.90 o 
   6   6   7     2305.26     2623.54    144.33 o 
   7   6   7     1600.33     1403.72    139.21 o 
   8   6   7      158.47        1.40    114.07 o 
   9   6   7      789.50      924.18    143.40 o 
 -15   7   7      591.33      710.47    136.41 o 
 -14   7   7      431.14      177.39    126.64 o 
 -13   7   7      239.94      297.97    104.76 o 
 -12   7   7     2484.00     2644.03    144.33 o 
 -11   7   7     1096.93      927.43    115.00 o 
 -10   7   7     2933.98     2863.31    133.62 o 
  -9   7   7     2988.84     2848.42    134.55 o 
  -8   7   7      192.25      225.34     83.34 o 
  -7   7   7     2898.78     3134.75    124.78 o 
  -6   7   7     3248.73     2962.48    117.33 o 
  -5   7   7      223.17      287.26     74.49 o 
  -4   7   7      277.48      290.52     72.16 o 
  -3   7   7     3258.57     3354.50    107.08 o 
  -2   7   7      176.71      197.41     68.44 o 
  -1   7   7     3918.67     3978.38    120.12 o 
   0   7   7     7943.90     8507.48    367.81 o 
   1   7   7      464.85      527.97     83.80 o 
   2   7   7     3296.42     3526.30    127.57 o 
   3   7   7      866.60      679.28     97.77 o 
   4   7   7      830.28      803.59     99.63 o 
   5   7   7     1689.89     1394.88    118.26 o 
   6   7   7       97.25       22.35    189.03 o 
   7   7   7      353.19      328.70    108.48 o 
   8   7   7      306.36        0.47    221.15 o 
   9   7   7      193.90      281.68    121.52 o 
 -15   8   7        6.01        0.00    213.24 o 
 -14   8   7      632.48      755.64    126.17 o 
 -13   8   7      342.90      282.61    113.60 o 
 -12   8   7       23.99       41.44    194.15 o 
 -11   8   7      502.40      391.55    104.76 o 
 -10   8   7      890.66      820.35    103.82 o 
  -9   8   7        7.71       13.04     78.22 o 
  -8   8   7      129.13      120.12     77.75 o 
  -7   8   7      882.11      763.08     87.99 o 
  -6   8   7     3967.09     3838.24    126.17 o 
  -5   8   7     1413.37     1312.47     96.37 o 
  -4   8   7     2532.49     2583.97    114.53 o 
  -3   8   7     1899.73     2049.02    104.76 o 
  -2   8   7     2389.74     2553.70    107.55 o 
  -1   8   7       39.10      174.13     71.23 o 
   0   8   7      454.07      336.58     61.39 o 
   1   8   7     1798.58     2140.73    107.55 o 
   2   8   7      486.48      541.00     88.93 o 
   3   8   7      220.84       56.80    168.54 o 
   4   8   7     1794.60     1406.05    112.20 o 
   5   8   7      201.99      308.68     93.58 o 
   6   8   7     1197.51     1357.63    123.84 o 
   7   8   7      344.30      417.16    105.22 o 
   8   8   7       11.67        0.00    230.00 o 
   9   8   7      131.23      313.80    112.67 o 
 -14   9   7      334.14      551.25    121.98 o 
 -13   9   7      916.81      985.63    127.10 o 
 -12   9   7     2689.59     2752.04    153.64 o 
 -11   9   7      794.65      697.90    107.55 o 
 -10   9   7     4740.14     4510.53    158.76 o 
  -9   9   7     4190.44     4017.49    147.59 o 
  -8   9   7     2952.40     2695.24    122.91 o 
  -7   9   7     3170.99     3314.00    121.05 o 
  -6   9   7    18859.49    18224.64    491.19 o 
  -5   9   7     3614.78     3259.99    118.72 o 
  -4   9   7     3170.40     3060.72    119.65 o 
  -3   9   7    10525.95    11693.50    330.56 o 
  -2   9   7     1930.01     1794.34    106.62 o 
  -1   9   7     3205.44     3284.66    121.98 o 
   0   9   7     8356.50     9283.43    333.12 o 
   1   9   7       65.29       36.78    158.30 o 
   2   9   7     3604.22     3799.13    143.40 o 
   3   9   7     2415.92     2630.06    121.52 o 
   4   9   7      538.92      482.34     84.27 o 
   5   9   7     3991.34     3647.82    163.42 o 
   6   9   7      923.63      966.54    115.93 o 
   7   9   7     1177.70     1127.63    134.55 o 
   8   9   7     1497.38     1546.19    149.45 o 
   9   9   7      434.96      370.14    132.69 o 
 -14  10   7        4.13        0.00    123.84 o 
 -13  10   7       94.90       78.68    209.51 o 
 -12  10   7       10.68        4.19    168.54 o 
 -11  10   7       80.49        3.72    201.60 o 
 -10  10   7      651.29      600.60    106.62 o 
  -9  10   7       12.39        0.93     80.55 o 
  -8  10   7       36.14        0.47    166.21 o 
  -7  10   7      884.15      939.54     92.65 o 
  -6  10   7       39.60       99.63     77.29 o 
  -5  10   7      622.39      507.02     84.74 o 
  -4  10   7       96.79        5.12     77.75 o 
  -3  10   7     1375.17     1250.55     99.17 o 
  -2  10   7       16.49       12.57    156.43 o 
  -1  10   7      337.15      419.49     84.74 o 
   0  10   7      427.27      383.22     63.63 o 
   1  10   7       28.86        2.79    163.88 o 
   2  10   7        2.78        9.31    162.95 o 
   3  10   7      115.38      139.21     79.15 o 
   4  10   7      973.65      595.94     95.91 o 
   5  10   7       30.29       43.76     93.58 o 
   6  10   7        8.62        0.00    190.89 o 
   7  10   7      121.22      192.75    109.41 o 
   8  10   7      216.83      201.13    117.79 o 
 -14  11   7      278.22      297.04    123.38 o 
 -13  11   7      185.27        0.47    217.43 o 
 -12  11   7     2028.36     1963.35    148.99 o 
 -11  11   7      790.28      797.07    113.14 o 
 -10  11   7     2549.66     2393.54    148.52 o 
  -9  11   7     3238.46     3122.18    138.28 o 
  -8  11   7     1696.28     1436.31    113.14 o 
  -7  11   7     1353.52     1361.35    102.43 o 
  -6  11   7     1594.98     1447.49    103.36 o 
  -5  11   7      323.54      410.18     78.68 o 
  -4  11   7      437.77      373.39     86.60 o 
  -3  11   7     5108.02     5107.87    150.38 o 
  -2  11   7      129.22        0.00    171.33 o 
  -1  11   7     6934.27     7040.49    195.54 o 
   0  11   7     7849.39     8180.45    325.67 o 
   1  11   7       82.64       76.36     79.61 o 
   2  11   7     5914.99     6573.98    180.64 o 
   3  11   7     1088.37     1080.14    105.22 o 
   4  11   7       81.26       46.56     92.18 o 
   5  11   7     2605.86     2388.89    142.00 o 
   6  11   7      117.14       81.48    185.77 o 
   7  11   7      607.39      647.16    124.31 o 
   8  11   7      651.81      879.95    133.16 o 
 -14  12   7      474.05      592.68    122.45 o 
 -13  12   7     1291.16     1537.34    138.74 o 
 -12  12   7        8.20       85.67     98.70 o 
 -11  12   7     1838.17     1927.96    132.69 o 
 -10  12   7     1773.86     1884.20    142.00 o 
  -9  12   7      602.20      489.32     97.77 o 
  -8  12   7     2323.01     2306.02    125.24 o 
  -7  12   7     3957.32     4183.23    146.19 o 
  -6  12   7      331.02      460.92     82.41 o 
  -5  12   7     5022.39     5156.76    157.83 o 
  -4  12   7     4716.19     4719.11    139.67 o 
  -3  12   7     1856.34     1918.65    106.62 o 
  -2  12   7     3643.41     3479.28    133.62 o 
  -1  12   7     1130.62     1336.68     96.84 o 
   0  12   7      942.80     1230.47    112.67 o 
   1  12   7     2643.50     2630.52    125.71 o 
   2  12   7       28.73       74.49     85.20 o 
   3  12   7     2379.22     2673.36    133.16 o 
   4  12   7     2783.61     1972.19    133.62 o 
   5  12   7       52.20        0.93    193.22 o 
   6  12   7      984.09      702.09    126.64 o 
   7  12   7      859.29      863.18    132.69 o 
   8  12   7        7.96        0.00    232.79 o 
 -13  13   7       97.16        0.00    242.57 o 
 -12  13   7      536.67      518.19    118.26 o 
 -11  13   7        8.72       67.51    209.51 o 
 -10  13   7      358.00      347.32     94.98 o 
  -9  13   7      238.52      343.60     91.72 o 
  -8  13   7      338.55       92.65    189.49 o 
  -7  13   7       10.51        0.00    162.49 o 
  -6  13   7     1057.91      872.50     98.70 o 
  -5  13   7      577.34      475.82     86.13 o 
  -4  13   7      588.20      421.82     88.93 o 
  -3  13   7      991.66     1071.76     99.63 o 
  -2  13   7        8.32      129.43     82.41 o 
  -1  13   7     1497.95     1582.50    104.76 o 
   0  13   7      874.26     1033.00     67.15 o 
   1  13   7      495.02      423.21     96.37 o 
   2  13   7     2672.95     2835.84    135.02 o 
   3  13   7        1.96       14.90     88.46 o 
   4  13   7      152.89      191.82     93.12 o 
   5  13   7     1053.26      669.50    112.20 o 
   6  13   7       18.21       48.89    101.03 o 
   7  13   7        2.44        0.47    236.98 o 
   8  13   7      196.37      254.67    121.52 o 
 -13  14   7     1608.40     1488.46    151.78 o 
 -12  14   7      221.99        2.33    234.19 o 
 -11  14   7     3886.01     3970.00    181.11 o 
 -10  14   7     2502.81     2595.14    151.31 o 
  -9  14   7       46.67       75.42     92.65 o 
  -8  14   7     5591.70     5176.31    178.32 o 
  -7  14   7     1665.71     1705.88    114.53 o 
  -6  14   7      910.49     1128.10    100.57 o 
  -5  14   7     5798.68     5907.74    167.61 o 
  -4  14   7     3533.55     3725.10    135.02 o 
  -3  14   7      541.79      380.84     94.98 o 
  -2  14   7     8667.25     9339.53    276.55 o 
  -1  14   7     1120.69     1156.03     96.84 o 
   0  14   7     1821.78     1912.65    163.88 o 
   1  14   7     6423.75     6471.09    192.28 o 
   2  14   7      214.25      175.99     93.12 o 
   3  14   7     1470.94     1616.49    128.03 o 
   4  14   7     2322.87     1486.13    129.43 o 
   5  14   7       14.59       24.21    180.64 o 
   6  14   7     2024.41     1971.73    153.18 o 
   7  14   7      659.72      634.58    136.88 o 
 -13  15   7       74.38        0.47    251.88 o 
 -12  15   7      221.52        0.47    242.57 o 
 -11  15   7        1.00       61.92    108.01 o 
 -10  15   7      552.94      672.30    118.26 o 
  -9  15   7      927.80      854.34    118.26 o 
  -8  15   7       41.98        1.86    194.15 o 
  -7  15   7      272.30      360.36     98.24 o 
  -6  15   7       75.52      193.68     81.48 o 
  -5  15   7       24.68       47.02     80.08 o 
  -4  15   7      408.64      428.80     90.79 o 
  -3  15   7      282.27      279.35     86.13 o 
  -2  15   7      105.89      319.39     84.74 o 
  -1  15   7      158.09      256.07     83.34 o 
   0  15   7       27.63       19.63    117.85 o 
   1  15   7      563.34      549.38     97.77 o 
   2  15   7      482.76      359.89    102.43 o 
   3  15   7       15.13       45.63    191.82 o 
   4  15   7      300.08       20.02    204.39 o 
   5  15   7      117.69        0.47    211.37 o 
   6  15   7       19.69        0.00    197.87 o 
   7  15   7       13.19       58.20    169.47 o 
 -12  16   7      214.39      284.47    116.39 o 
 -11  16   7     1801.57     1686.79    151.31 o 
 -10  16   7     1026.27     1093.65    127.10 o 
  -9  16   7        3.46        0.93    185.30 o 
  -8  16   7     3706.23     3753.04    165.75 o 
  -7  16   7     1824.89     1692.38    121.05 o 
  -6  16   7      256.99       73.10    187.63 o 
  -5  16   7     6379.38     5692.64    171.33 o 
  -4  16   7     1137.17     1096.44    102.89 o 
  -3  16   7      657.21      615.03     92.65 o 
  -2  16   7     3457.36     3556.56    147.59 o 
  -1  16   7        8.22        0.47    172.26 o 
   0  16   7       41.01       11.02    126.46 o 
   1  16   7     2086.98     2351.64    139.21 o 
   2  16   7       84.57      347.79     91.72 o 
   3  16   7      251.45      308.68    108.95 o 
   4  16   7     1157.25      775.66    117.79 o 
   5  16   7      127.16        0.00    210.44 o 
   6  16   7     1375.23     1242.17    148.05 o 
 -12  17   7     1471.46     1473.09    154.57 o 
 -11  17   7      257.62      300.30    116.39 o 
 -10  17   7      365.28      489.32    114.07 o 
  -9  17   7     2971.71     2793.48    165.75 o 
  -8  17   7      826.71      777.52    112.20 o 
  -7  17   7     1221.80     1249.62    121.52 o 
  -6  17   7     2484.79     2615.16    146.66 o 
  -5  17   7       19.95        0.00    165.28 o 
  -4  17   7     4979.61     4757.29    168.54 o 
  -3  17   7     2766.92     2539.74    147.59 o 
  -2  17   7       96.59      183.90     92.18 o 
  -1  17   7     2942.41     3249.28    149.92 o 
   0  17   7      288.84      278.59     69.86 o 
   1  17   7       17.74        1.40    165.28 o 
   2  17   7     2487.11     2244.56    145.26 o 
   3  17   7     1689.27     1829.73    146.19 o 
   4  17   7       12.13        0.00    170.87 o 
   5  17   7     3065.52     1806.91    149.45 o 
   6  17   7      301.98      210.44    116.86 o 
 -11  18   7      319.25        0.00    220.68 o 
 -10  18   7      519.55      545.19    117.33 o 
  -9  18   7       22.33        0.00    216.03 o 
  -8  18   7       36.66        0.47    182.97 o 
  -7  18   7      308.19      328.23    101.96 o 
  -6  18   7      213.09      175.06    100.57 o 
  -5  18   7        5.77        0.00    158.76 o 
  -4  18   7      399.61      459.99     97.77 o 
  -3  18   7      113.38       37.71    196.01 o 
  -2  18   7      613.57      669.97    107.55 o 
  -1  18   7      280.68       74.96    211.37 o 
   0  18   7       71.40      157.41     66.83 o 
   1  18   7      698.68      900.43    119.65 o 
   2  18   7        0.89        0.00    195.08 o 
   3  18   7       58.98        0.00    107.08 o 
   4  18   7      140.08      271.43    104.76 o 
   5  18   7        2.05       97.77    242.57 o 
 -11  19   7      804.81      672.30    134.55 o 
 -10  19   7      854.07     1395.34    137.81 o 
  -9  19   7     2994.69     3145.92    169.47 o 
  -8  19   7        3.26        0.47    215.10 o 
  -7  19   7     2719.91     2286.46    152.71 o 
  -6  19   7     1977.13     2163.08    144.33 o 
  -5  19   7        6.79       36.32    170.87 o 
  -4  19   7     2113.63     2176.58    135.48 o 
  -3  19   7     4219.00     4322.91    177.85 o 
  -2  19   7       63.77       98.24    101.03 o 
  -1  19   7     2845.81     3131.49    156.90 o 
   0  19   7     2332.22     2659.45    116.86 o 
   1  19   7       81.51        0.00    195.08 o 
   2  19   7     4037.28     4192.54    185.77 o 
   3  19   7      929.60     1021.95    131.29 o 
   4  19   7      136.47      139.67    104.76 o 
   5  19   7     2008.59     1121.12    134.09 o 
 -10  20   7      192.28      250.48    119.19 o 
  -9  20   7       57.46       97.77    240.70 o 
  -8  20   7     1476.05     1510.81    161.09 o 
  -7  20   7       66.57        0.47    205.32 o 
  -6  20   7       13.68        1.40    194.15 o 
  -5  20   7      517.63      579.65    115.00 o 
  -4  20   7       42.86        0.00     94.98 o 
  -3  20   7        0.64        0.00    219.29 o 
  -2  20   7      910.68      940.01    123.84 o 
  -1  20   7      109.97        0.00    216.96 o 
   0  20   7      259.51      193.40    131.53 o 
   1  20   7      487.17      365.48    110.34 o 
   2  20   7        0.70        0.00    223.48 o 
   3  20   7      378.83      361.29    120.59 o 
   4  20   7      294.34      271.90    112.67 o 
  -9  21   7      753.13      772.40    134.55 o 
  -8  21   7      341.71      649.48    126.17 o 
  -7  21   7     1022.08      878.55    138.28 o 
  -6  21   7     2514.25     2396.80    152.71 o 
  -5  21   7      105.24       58.20    100.10 o 
  -4  21   7     1499.14     1606.25    134.55 o 
  -3  21   7     3987.90     3923.44    181.58 o 
  -2  21   7      163.78      164.82    102.89 o 
  -1  21   7      751.12     1042.43    129.43 o 
   0  21   7      945.42     1060.84    140.84 o 
   1  21   7       89.73        0.00    211.84 o 
   2  21   7      376.05      230.93    127.10 o 
   3  21   7     1267.83     1401.86    148.99 o 
  -8  22   7     1930.47     2002.92    165.28 o 
  -7  22   7     1686.83     1562.95    148.05 o 
  -6  22   7       60.81       14.43    218.36 o 
  -5  22   7     2027.33     2198.93    143.40 o 
  -4  22   7      357.39      201.60    113.14 o 
  -3  22   7     1767.77     1730.56    148.99 o 
  -2  22   7     2502.12     2701.76    169.47 o 
  -1  22   7       67.56        0.00    194.15 o 
   0  22   7      728.92      840.08    184.84 o 
   1  22   7     1229.29     1086.20    147.12 o 
   2  22   7       53.02      258.86    112.67 o 
  -7  23   7       34.21        0.93    223.01 o 
  -6  23   7        3.22       34.92    178.78 o 
  -5  23   7        0.78        0.00    216.96 o 
  -4  23   7        4.36        0.00    208.58 o 
  -3  23   7      233.93      265.38    115.46 o 
  -2  23   7       38.24      118.26    116.39 o 
  -1  23   7        3.45        0.00    229.07 o 
   0  23   7      326.71      483.81     85.92 o 
   1  23   7       30.05        0.47    216.96 o 
  -5  24   7      717.51      742.13    125.71 o 
  -4  24   7      858.60      700.23    136.88 o 
  -3  24   7      842.87      937.21    136.88 o 
  -2  24   7     2035.03     1764.55    168.07 o 
  -1  24   7      497.79      697.44    125.24 o 
 -15   0   8     3929.37     4741.93    204.85 o 
 -14   0   8       17.79       41.44    198.80 o 
 -13   0   8     3011.51     3007.64    160.16 o 
 -12   0   8     3736.12     3613.36    158.30 o 
 -11   0   8      759.46      689.06    102.89 o 
 -10   0   8     3602.29     3615.23    138.74 o 
  -9   0   8     6843.00     6701.55    188.09 o 
  -8   0   8       11.92       53.54     77.29 o 
  -7   0   8    14531.33    14215.54    382.24 o 
  -6   0   8     1403.60     1352.97     96.84 o 
  -5   0   8      224.87      272.83     74.49 o 
  -4   0   8    27446.73    27201.48    565.21 o 
  -3   0   8      883.15      807.31     76.82 o 
  -2   0   8      509.78      370.14     73.10 o 
  -1   0   8    10144.43    10723.69    334.75 o 
   0   0   8      332.00      397.24     60.53 o 
   1   0   8     3745.54     3790.28    128.50 o 
   2   0   8     7590.68     7745.85    223.01 o 
   3   0   8      761.24      748.65     94.05 o 
   4   0   8     1635.50     1436.78    116.39 o 
   5   0   8     2812.11     2619.82    143.86 o 
   6   0   8      144.64        0.47    185.30 o 
   7   0   8     1302.55     1680.74    148.99 o 
   8   0   8     2493.62     2227.33    175.99 o 
 -15   1   8        3.78       47.95    109.88 o 
 -14   1   8      416.65      318.46    115.93 o 
 -13   1   8        3.97      134.09    100.10 o 
 -12   1   8      170.41      308.21     99.17 o 
 -11   1   8      321.80      269.57     91.25 o 
 -10   1   8      247.25      102.43    190.89 o 
  -9   1   8       45.62        1.86    179.71 o 
  -8   1   8      658.34      671.37     90.32 o 
  -7   1   8       44.09        1.86    167.61 o 
  -6   1   8      329.06      188.56     82.87 o 
  -5   1   8     3944.95     3772.13    117.33 o 
  -4   1   8     1362.47     1341.33     96.84 o 
  -3   1   8      855.22      790.55     77.75 o 
  -2   1   8     1082.08     1292.45     84.27 o 
  -1   1   8       86.60       65.18    155.04 o 
   0   1   8     1481.17     1376.23     69.46 o 
   1   1   8        7.19        1.86    168.54 o 
   2   1   8        2.43        0.00    164.82 o 
   3   1   8      158.61       97.77     84.27 o 
   4   1   8      166.17        0.93    175.52 o 
   5   1   8       42.50       48.42     99.63 o 
   6   1   8      877.19      791.02    108.01 o 
   7   1   8       87.56       67.51    194.61 o 
   8   1   8       47.47      114.07    202.99 o 
 -15   2   8     1404.62     1425.14    146.19 o 
 -14   2   8      242.11      320.78    111.27 o 
 -13   2   8     1646.45     1562.02    141.07 o 
 -12   2   8     3551.12     3730.22    160.62 o 
 -11   2   8       90.39       53.08    174.13 o 
 -10   2   8     2038.13     1820.42    120.59 o 
  -9   2   8     3704.23     3606.38    139.21 o 
  -8   2   8      464.24      595.94     87.53 o 
  -7   2   8     9595.01     9668.69    287.26 o 
  -6   2   8      532.44      722.11     81.01 o 
  -5   2   8      191.48       32.59    156.43 o 
  -4   2   8     7482.44     7672.29    218.36 o 
  -3   2   8     4158.39     4063.11    130.36 o 
  -2   2   8       20.10        6.98    135.02 o 
  -1   2   8     4518.25     4913.73    131.76 o 
   0   2   8     1268.81     1462.72     72.83 o 
   1   2   8     5396.18     5505.48    179.25 o 
   2   2   8     1756.19     1633.25    113.60 o 
   3   2   8      224.00      159.69     94.05 o 
   4   2   8     1776.60     1790.62    118.26 o 
   5   2   8     1044.08      888.79    115.93 o 
   6   2   8      150.24      244.89     98.24 o 
   7   2   8      724.26      858.99    128.50 o 
   8   2   8     1188.65      954.90    136.88 o 
 -15   3   8       58.67      105.22    109.41 o 
 -14   3   8     1139.46     1278.02    135.48 o 
 -13   3   8      381.50      382.71    109.41 o 
 -12   3   8      624.13      735.62    111.74 o 
 -11   3   8     5182.65     5337.40    166.21 o 
 -10   3   8       17.53       53.54     83.34 o 
  -9   3   8     1711.29     1862.78    108.48 o 
  -8   3   8    12055.00    11183.22    354.31 o 
  -7   3   8      531.65      471.63     88.93 o 
  -6   3   8     4262.30     4086.39    131.29 o 
  -5   3   8    11327.97    10696.22    313.80 o 
  -4   3   8      383.67      410.64     76.82 o 
  -3   3   8     4112.94     4171.59    119.65 o 
  -2   3   8     5220.19     5273.62    168.07 o 
  -1   3   8     1427.95     1609.51     99.17 o 
   0   3   8     8553.60     9114.63    194.22 o 
   1   3   8     6833.68     7098.23    206.25 o 
   2   3   8        2.39       61.46    150.85 o 
   3   3   8     5454.63     5295.97    165.28 o 
   4   3   8     1265.44     1255.20    111.27 o 
   5   3   8      630.34      511.21    106.15 o 
   6   3   8     1650.36     1655.60    130.83 o 
   7   3   8      160.67        2.33    108.95 o 
   8   3   8      203.05       81.01    252.81 o 
 -15   4   8       13.07      100.10    103.36 o 
 -14   4   8       30.73      115.00    109.88 o 
 -13   4   8      132.68      295.64    100.57 o 
 -12   4   8      169.70       87.06    100.10 o 
 -11   4   8        1.92        0.47    183.44 o 
 -10   4   8      299.06      275.62     91.72 o 
  -9   4   8      550.97      614.10     87.99 o 
  -8   4   8      218.03      305.89     79.61 o 
  -7   4   8      693.28      750.05     92.65 o 
  -6   4   8     1745.88     1681.21    100.57 o 
  -5   4   8      201.81      268.64     77.75 o 
  -4   4   8     1815.82     1636.51     98.70 o 
  -3   4   8     2495.26     2542.06    103.36 o 
  -2   4   8     1266.06     1432.59     90.79 o 
  -1   4   8       57.44      165.75     75.89 o 
   0   4   8      358.19      343.76    110.11 o 
   1   4   8      457.04      473.03     90.32 o 
   2   4   8       30.15       61.46     75.42 o 
   3   4   8     1189.06     1221.68    106.15 o 
   4   4   8        1.03       12.11    157.37 o 
   5   4   8        7.16        0.47    172.26 o 
   6   4   8        5.47        0.47    102.43 o 
   7   4   8        2.11        1.40    241.64 o 
   8   4   8       93.62        1.40    236.51 o 
 -15   5   8      389.80      536.81    115.00 o 
 -14   5   8     1650.47     1971.73    146.19 o 
 -13   5   8     1319.18     1460.99    127.57 o 
 -12   5   8     2468.31     2557.43    147.59 o 
 -11   5   8     2873.85     3010.44    147.59 o 
 -10   5   8      847.28      843.16    102.43 o 
  -9   5   8     1101.95     1065.25    104.76 o 
  -8   5   8    12697.93    12236.36    373.86 o 
  -7   5   8     2206.17     1950.78    108.95 o 
  -6   5   8     6770.76     6450.60    187.16 o 
  -5   5   8    13645.70    12949.16    353.84 o 
  -4   5   8      679.24      628.53     81.01 o 
  -3   5   8    11041.71    11598.05    316.59 o 
  -2   5   8     5311.21     5866.30    189.03 o 
  -1   5   8      169.70      169.01     76.82 o 
   0   5   8    10374.89    10274.51    226.04 o 
   1   5   8     3101.93     3718.58    133.62 o 
   2   5   8     1900.83     2124.91    112.67 o 
   3   5   8     3478.24     3495.11    143.40 o 
   4   5   8     3638.51     3551.91    150.38 o 
   5   5   8     1239.58     1191.42    126.64 o 
   6   5   8     1838.05     2001.99    145.26 o 
   7   5   8     1154.57     1205.85    130.36 o 
   8   5   8      904.27      921.85    133.16 o 
 -15   6   8      176.29        0.00    265.85 o 
 -14   6   8       23.66        0.00    195.08 o 
 -13   6   8       19.76        0.00    203.92 o 
 -12   6   8      598.10      577.32    112.67 o 
 -11   6   8       61.93        1.86    186.23 o 
 -10   6   8     2198.96     1996.87    125.24 o 
  -9   6   8     1110.61     1086.20    103.82 o 
  -8   6   8      189.25      196.94     82.41 o 
  -7   6   8     1825.37     1945.19    107.08 o 
  -6   6   8      367.47      344.06     86.13 o 
  -5   6   8      581.01      589.42     85.20 o 
  -4   6   8     3261.67     3337.74    115.00 o 
  -3   6   8      607.78      546.12     81.48 o 
  -2   6   8     1346.24     1301.76    101.50 o 
  -1   6   8     1234.29     1210.51     91.25 o 
   0   6   8       11.10       54.96    113.34 o 
   1   6   8        9.26        2.79    164.35 o 
   2   6   8      237.21      370.60     78.22 o 
   3   6   8       43.16      108.95     87.53 o 
   4   6   8      189.10      275.16     96.84 o 
   5   6   8      459.83      312.87    109.88 o 
   6   6   8       13.03       44.23     98.24 o 
   7   6   8      206.03      175.06    107.55 o 
   8   6   8      310.88      285.40    127.57 o 
 -15   7   8      239.94      169.47    117.33 o 
 -14   7   8      303.78       34.92    244.89 o 
 -13   7   8     1115.11     1030.79    130.83 o 
 -12   7   8     1149.36     1517.79    124.78 o 
 -11   7   8     1593.83     1724.04    120.12 o 
 -10   7   8      931.67      880.41    100.57 o 
  -9   7   8      902.07      951.18    109.88 o 
  -8   7   8     4419.32     4011.90    138.74 o 
  -7   7   8     1095.38      905.55    100.57 o 
  -6   7   8      377.87      405.52     80.08 o 
  -5   7   8     2690.28     2694.31    111.27 o 
  -4   7   8      582.65      550.78     87.99 o 
  -3   7   8     4219.21     4055.20    134.55 o 
  -2   7   8     1690.04     1788.76     99.63 o 
  -1   7   8        0.74       37.71    151.78 o 
   0   7   8     4475.61     4872.33    224.87 o 
   1   7   8     2704.92     2627.27    128.03 o 
   2   7   8      406.34      318.92     91.25 o 
   3   7   8     1609.66     1724.97    115.93 o 
   4   7   8     2804.50     2755.30    150.38 o 
   5   7   8      711.71      878.55    114.53 o 
   6   7   8      449.38      535.42    110.81 o 
   7   7   8      378.86      488.86    121.98 o 
   8   7   8      490.59      482.81    129.90 o 
 -14   8   8       20.40       94.05    106.15 o 
 -13   8   8     1709.34     2135.15    145.73 o 
 -12   8   8     1900.74     2010.84    148.05 o 
 -11   8   8      642.38      622.01    110.81 o 
 -10   8   8     2758.53     2740.40    133.62 o 
  -9   8   8     3584.51     3043.49    141.07 o 
  -8   8   8      929.88      942.33     99.17 o 
  -7   8   8    10492.48    10279.06    306.82 o 
  -6   8   8     6275.57     5523.64    155.04 o 
  -5   8   8     5621.24     5758.29    162.02 o 
  -4   8   8    12376.02    13144.71    368.27 o 
  -3   8   8     1751.76     1785.96    102.89 o 
  -2   8   8     4268.32     4717.72    129.43 o 
  -1   8   8     4242.97     4003.05    140.61 o 
   0   8   8     3325.33     3572.15     95.91 o 
   1   8   8     3864.85     3890.85    144.80 o 
   2   8   8      750.79      737.48    107.55 o 
   3   8   8      122.40      261.66     85.67 o 
   4   8   8     2415.33     2372.13    135.95 o 
   5   8   8     1660.49     1217.96    138.74 o 
   6   8   8       58.03      250.95     95.44 o 
   7   8   8     1209.54     1143.00    135.95 o 
   8   8   8     1532.67     1692.38    166.68 o 
 -14   9   8       71.04       74.49    108.48 o 
 -13   9   8       90.81       51.21    210.91 o 
 -12   9   8      179.17      107.08    104.76 o 
 -11   9   8      464.58      317.99    108.95 o 
 -10   9   8        0.41        0.93    174.59 o 
  -9   9   8      112.26      115.93     87.53 o 
  -8   9   8      842.52      719.32     97.31 o 
  -7   9   8      117.06       48.42    172.26 o 
  -6   9   8      161.00       94.51     76.36 o 
  -5   9   8       47.33       78.22     75.42 o 
  -4   9   8       10.42        0.00    159.23 o 
  -3   9   8       20.65      124.78     74.03 o 
  -2   9   8      131.25      145.26     79.61 o 
  -1   9   8      230.67      358.03     79.61 o 
   0   9   8      910.52      942.55     69.79 o 
   1   9   8      601.20      770.07     99.63 o 
   2   9   8        9.41        0.93    189.96 o 
   3   9   8       26.88        1.40     98.24 o 
   4   9   8       45.48        2.33    210.91 o 
   5   9   8       39.28       51.68     94.98 o 
   6   9   8        2.84       19.09    101.96 o 
   7   9   8       23.11        0.00    121.05 o 
   8   9   8        9.98       27.00    126.17 o 
 -14  10   8      145.17      285.87    112.67 o 
 -13  10   8     1238.41     1485.66    140.61 o 
 -12  10   8     4163.10     4053.34    187.16 o 
 -11  10   8      294.96      350.12    108.95 o 
 -10  10   8     5185.07     5020.34    180.64 o 
  -9  10   8     4105.47     4029.13    153.64 o 
  -8  10   8     1815.50     1731.02    121.52 o 
  -7  10   8     7168.78     7130.82    200.66 o 
  -6  10   8      973.21      879.01     97.31 o 
  -5  10   8     2993.28     3162.22    124.78 o 
  -4  10   8    10707.37    11059.38    338.01 o 
  -3  10   8     2320.87     2506.68    117.79 o 
  -2  10   8      811.46      758.89     97.31 o 
  -1  10   8     5451.43     5631.65    171.33 o 
   0  10   8     4190.85     4449.29    106.67 o 
   1  10   8     3904.36     3983.50    145.26 o 
   2  10   8     2900.38     3238.11    142.93 o 
   3  10   8      185.02      264.91     90.79 o 
   4  10   8     3030.20     2436.38    140.61 o 
   5  10   8     1794.01     1516.39    138.28 o 
   6  10   8        8.47        1.86    206.25 o 
   7  10   8      837.23     1011.24    143.86 o 
 -14  11   8      152.62       95.91    232.32 o 
 -13  11   8      444.75      387.83    116.86 o 
 -12  11   8      370.78      533.55    117.33 o 
 -11  11   8      457.48      451.61    117.33 o 
 -10  11   8      505.23      315.20    113.14 o 
  -9  11   8     1594.48     1670.03    123.38 o 
  -8  11   8      766.72      702.56     99.17 o 
  -7  11   8      335.32      268.64     89.39 o 
  -6  11   8     1130.45     1102.49    100.10 o 
  -5  11   8      247.48      313.80     79.61 o 
  -4  11   8       74.87      144.33     84.27 o 
  -3  11   8      487.94      544.26     80.55 o 
  -2  11   8     2001.44     2171.00    116.86 o 
  -1  11   8      352.43      239.77     90.79 o 
   0  11   8     1229.61     1337.40     81.24 o 
   1  11   8     1522.85     1462.39    117.79 o 
   2  11   8      955.40      953.04    107.55 o 
   3  11   8     1668.53     1428.40    135.48 o 
   4  11   8      484.79      530.30    104.29 o 
   5  11   8      798.99      802.19    122.91 o 
   6  11   8      332.91      343.60    115.00 o 
   7  11   8      138.41       83.34    246.29 o 
 -13  12   8      359.97      367.81    122.91 o 
 -12  12   8     1206.06     1318.99    138.74 o 
 -11  12   8       75.54        3.26    208.58 o 
 -10  12   8     1400.33     1237.04    129.43 o 
  -9  12   8     2010.28     1737.54    130.36 o 
  -8  12   8      395.56      358.03     94.51 o 
  -7  12   8     2516.65     2265.51    129.43 o 
  -6  12   8      376.05      296.57     90.32 o 
  -5  12   8      673.53      570.33     94.05 o 
  -4  12   8    10280.04    10409.89    313.80 o 
  -3  12   8       23.79      151.31     80.55 o 
  -2  12   8      608.05      690.45     95.44 o 
  -1  12   8     1647.64     1830.19    108.48 o 
   0  12   8       55.66      151.25     63.09 o 
   1  12   8      766.17      888.79    101.96 o 
   2  12   8      578.52      577.32    108.48 o 
   3  12   8      220.01      101.03    200.20 o 
   4  12   8      333.89      133.16     99.63 o 
   5  12   8     1707.70     1226.34    136.88 o 
   6  12   8       93.55      271.90    110.34 o 
   7  12   8      466.15      519.59    129.43 o 
 -13  13   8      278.80      155.97    126.17 o 
 -12  13   8     1327.96     1243.10    148.99 o 
 -11  13   8     2096.84     2032.72    153.18 o 
 -10  13   8       95.96        1.40    201.13 o 
  -9  13   8      952.28     1058.26    118.72 o 
  -8  13   8     5196.21     5063.18    181.11 o 
  -7  13   8      794.20      790.09     97.77 o 
  -6  13   8     3019.88     3054.67    136.41 o 
  -5  13   8     7370.52     7049.34    234.65 o 
  -4  13   8       19.48       38.64     81.48 o 
  -3  13   8     5941.60     6306.27    196.01 o 
  -2  13   8     2788.60     2810.70    132.69 o 
  -1  13   8       50.19        0.47    161.56 o 
   0  13   8     5920.69     5675.74    126.92 o 
   1  13   8     1707.38     1818.09    134.55 o 
   2  13   8      236.94      331.49     95.44 o 
   3  13   8     2548.08     2771.59    154.11 o 
   4  13   8      771.54      582.91    115.93 o 
   5  13   8      510.89      327.77    117.33 o 
   6  13   8     2033.45     1729.63    159.23 o 
 -13  14   8       21.85       61.92    115.93 o 
 -12  14   8      159.89      261.66    118.26 o 
 -11  14   8        0.07       42.37    104.29 o 
 -10  14   8       83.03        3.26    192.75 o 
  -9  14   8      292.97      182.04    111.74 o 
  -8  14   8      380.52      525.64    105.22 o 
  -7  14   8        0.34        0.00    185.30 o 
  -6  14   8      383.58      454.41     92.65 o 
  -5  14   8       53.25        0.00    168.07 o 
  -4  14   8      226.71        0.00    182.51 o 
  -3  14   8      114.35      264.91     84.27 o 
  -2  14   8      386.71      439.51     86.60 o 
  -1  14   8      362.42      469.30     91.25 o 
   0  14   8      168.58        3.72    138.15 o 
   1  14   8      146.33       53.54    199.73 o 
   2  14   8      457.81      468.84    112.67 o 
   3  14   8      119.41      245.83    106.62 o 
   4  14   8      183.23      247.69     94.98 o 
   5  14   8      110.71        0.93    207.65 o 
   6  14   8       29.30      107.55    118.72 o 
 -12  15   8      383.93      325.91    132.69 o 
 -11  15   8     3463.82     3540.27    184.37 o 
 -10  15   8       47.73      141.54    109.88 o 
  -9  15   8     1460.28     1615.10    135.95 o 
  -8  15   8     5900.88     5415.16    193.22 o 
  -7  15   8       32.46        0.00     93.58 o 
  -6  15   8     2149.25     2163.08    131.76 o 
  -5  15   8     4215.41     4101.29    161.56 o 
  -4  15   8       30.64        0.47     90.79 o 
  -3  15   8     2761.91     2526.70    136.88 o 
  -2  15   8     2848.01     3329.82    145.26 o 
  -1  15   8      256.66      423.68     96.84 o 
   0  15   8     5811.98     5920.26    135.06 o 
   1  15   8     3497.28     3770.73    168.07 o 
   2  15   8       10.21        2.33    201.60 o 
   3  15   8     2626.43     2750.18    158.30 o 
   4  15   8      881.51      664.85    124.31 o 
   5  15   8      224.62      223.94    102.89 o 
   6  15   8     1214.21     1136.48    138.74 o 
 -12  16   8      663.18     1019.62    125.24 o 
 -11  16   8        0.57       33.99    221.62 o 
 -10  16   8      853.52      933.49    126.64 o 
  -9  16   8      344.32      378.05    115.93 o 
  -8  16   8      218.67      172.73    104.29 o 
  -7  16   8     2613.27     2436.38    150.85 o 
  -6  16   8      232.80      351.98     95.44 o 
  -5  16   8       99.49      303.56     91.25 o 
  -4  16   8     1236.22     1438.64    121.52 o 
  -3  16   8      331.84      366.41    105.22 o 
  -2  16   8       20.04        0.93    186.23 o 
  -1  16   8     1789.74     2101.63    129.90 o 
   0  16   8       23.96       21.55    135.13 o 
   1  16   8      596.41      474.43    110.81 o 
   2  16   8     1345.76     1394.88    129.43 o 
   3  16   8       32.95        0.00    204.39 o 
   4  16   8      827.26      498.17    114.07 o 
   5  16   8      291.03       32.12    216.03 o 
 -11  17   8      775.19      711.87    139.21 o 
 -10  17   8       10.94       15.83    208.58 o 
  -9  17   8       68.31      112.67    101.03 o 
  -8  17   8     1545.68     1608.11    135.95 o 
  -7  17   8       76.63       27.47    101.50 o 
  -6  17   8      569.35      689.52    110.81 o 
  -5  17   8     2224.09     2288.32    135.48 o 
  -4  17   8        3.81       25.61    190.89 o 
  -3  17   8     1707.99     1842.76    141.54 o 
  -2  17   8      965.38     1120.65    119.65 o 
  -1  17   8        3.27        0.47    212.77 o 
   0  17   8     1656.81     1763.17     98.10 o 
   1  17   8      362.37      449.75    104.29 o 
   2  17   8      260.68      372.93    108.95 o 
   3  17   8      758.63      866.44    127.57 o 
   4  17   8      571.65        1.40    252.81 o 
   5  17   8       14.02        0.93    197.41 o 
 -11  18   8        7.23        0.47    226.27 o 
 -10  18   8     1268.99     1426.07    148.99 o 
  -9  18   8     1635.63     1651.41    146.66 o 
  -8  18   8       30.60       57.73    105.69 o 
  -7  18   8     4216.50     4175.32    178.32 o 
  -6  18   8     1510.60     1508.01    135.02 o 
  -5  18   8       96.26      250.02     99.63 o 
  -4  18   8     4189.77     4514.72    173.20 o 
  -3  18   8      443.87      514.93    105.69 o 
  -2  18   8      582.37      652.74    115.00 o 
  -1  18   8     4527.57     4955.63    189.96 o 
   0  18   8      182.65       23.02    159.17 o 
   1  18   8     1174.88     1082.47    131.76 o 
   2  18   8     2695.94     2996.00    170.87 o 
   3  18   8       44.58        0.47    196.94 o 
   4  18   8      768.52      586.63    118.26 o 
 -10  19   8       85.01       91.72    119.65 o 
  -9  19   8       13.28        0.00    235.58 o 
  -8  19   8        0.17        0.00    219.29 o 
  -7  19   8        3.30        0.00    205.32 o 
  -6  19   8       10.17        0.00    222.55 o 
  -5  19   8       88.59      297.51     99.17 o 
  -4  19   8      121.35       27.47    208.58 o 
  -3  19   8       27.63        0.00    189.03 o 
  -2  19   8      197.86      185.30    112.67 o 
  -1  19   8       14.52        0.00    211.37 o 
   0  19   8       20.26      118.03     92.17 o 
   1  19   8       21.79        0.00    209.98 o 
   2  19   8       42.08       94.05    118.72 o 
   3  19   8       10.21        0.00    242.57 o 
  -9  20   8     1135.02     1057.33    148.99 o 
  -8  20   8       18.58        0.93    245.36 o 
  -7  20   8     2335.63     2364.68    168.54 o 
  -6  20   8     2156.68     1920.05    156.90 o 
  -5  20   8       57.06       43.76    205.32 o 
  -4  20   8     2529.89     2518.32    154.57 o 
  -3  20   8      947.85     1106.22    127.57 o 
  -2  20   8      766.26      811.51    126.64 o 
  -1  20   8     2449.00     3014.63    160.16 o 
   0  20   8      332.58      498.64    110.58 o 
   1  20   8      977.97     1098.77    129.90 o 
   2  20   8      796.33      881.81    132.69 o 
   3  20   8      160.18        0.00    246.76 o 
  -8  21   8     1378.51     1407.91    156.43 o 
  -7  21   8      102.69      149.92    111.74 o 
  -6  21   8     1082.66     1147.65    136.41 o 
  -5  21   8     1916.31     1888.86    143.40 o 
  -4  21   8       77.37        0.00    108.48 o 
  -3  21   8     1488.62     1478.21    144.80 o 
  -2  21   8     1224.68     1487.53    140.14 o 
  -1  21   8       29.70        0.00    230.00 o 
   0  21   8      592.39      496.97    161.56 o 
   1  21   8      534.10      646.22    128.03 o 
   2  21   8       15.84        0.00    222.55 o 
  -7  22   8      482.34      253.28    121.52 o 
  -6  22   8      259.37        0.47    269.57 o 
  -5  22   8      116.81      103.82    227.67 o 
  -4  22   8      297.40      102.89    217.43 o 
  -3  22   8      664.49      697.44    130.36 o 
  -2  22   8       71.09      287.26    112.20 o 
  -1  22   8      834.54     1049.88    136.88 o 
   0  22   8     1342.46     1705.58    112.44 o 
  -5  23   8      914.82      876.22    124.78 o 
  -4  23   8       68.80        0.47    202.06 o 
  -3  23   8      688.97      607.58    139.21 o 
  -2  23   8     1639.93     1699.83    169.01 o 
  -1  23   8       61.54       32.59    116.86 o 
 -15   1   9      563.24        4.19    256.53 o 
 -14   1   9       48.81        1.86    234.19 o 
 -13   1   9     3911.72     3914.59    181.58 o 
 -12   1   9      133.64       56.80    103.36 o 
 -11   1   9      811.93      913.47    103.82 o 
 -10   1   9     6701.44     6963.21    216.49 o 
  -9   1   9      131.32      180.64     88.46 o 
  -8   1   9     7083.04     6319.78    171.33 o 
  -7   1   9     6331.19     6249.01    181.58 o 
  -6   1   9       54.89      182.51     74.03 o 
  -5   1   9     5419.37     5315.99    155.50 o 
  -4   1   9     6014.52     6494.37    202.06 o 
  -3   1   9      133.05        0.00    164.35 o 
  -2   1   9     2751.24     3158.96    118.72 o 
  -1   1   9     7097.59     7499.09    227.67 o 
   0   1   9     1486.46     1456.07     74.19 o 
   1   1   9     3094.98     2968.54    136.41 o 
   2   1   9     3212.03     3039.30    133.16 o 
   3   1   9       62.65       21.42    176.45 o 
   4   1   9     4391.88     4634.84    182.97 o 
   5   1   9      408.75      459.53    108.95 o 
   6   1   9      142.92       59.13    225.81 o 
   7   1   9     2136.03     2404.25    169.94 o 
 -15   2   9       41.14      253.74    116.39 o 
 -14   2   9     1532.27     1501.03    149.92 o 
 -13   2   9      135.10        0.93    205.32 o 
 -12   2   9      554.57      571.27    116.39 o 
 -11   2   9     1989.40     2155.63    129.43 o 
 -10   2   9        0.42        0.93     88.46 o 
  -9   2   9     3392.55     3459.26    141.07 o 
  -8   2   9     1059.82      952.58     97.77 o 
  -7   2   9      595.21      656.47     83.34 o 
  -6   2   9     3232.14     3229.73    124.31 o 
  -5   2   9     1246.67     1208.18     99.63 o 
  -4   2   9      816.34      851.08     92.18 o 
  -3   2   9     4489.35     4404.85    136.41 o 
  -2   2   9      739.94      846.42     92.18 o 
  -1   2   9      626.83      744.93     89.86 o 
   0   2   9     6431.95     6710.82    139.67 o 
   1   2   9      423.12      450.68     93.58 o 
   2   2   9       11.02        1.40     91.72 o 
   3   2   9     3170.80     3079.81    153.64 o 
   4   2   9      228.64      155.50    101.96 o 
   5   2   9      620.85      541.00    116.86 o 
   6   2   9      618.14      448.82    119.65 o 
   7   2   9       49.71       16.76    119.19 o 
 -15   3   9      404.36      305.89    124.31 o 
 -14   3   9       24.11        0.93    231.39 o 
 -13   3   9     1090.00     1258.93    131.29 o 
 -12   3   9       81.79        0.47    201.13 o 
 -11   3   9      453.70       84.74    221.62 o 
 -10   3   9      227.12      307.28     90.79 o 
  -9   3   9      233.29      413.43     86.13 o 
  -8   3   9     2726.41     2412.63    125.24 o 
  -7   3   9     1195.31     1155.10     96.37 o 
  -6   3   9     1628.41     1774.79    108.01 o 
  -5   3   9     2162.39     2038.31    112.20 o 
  -4   3   9     1429.52     1280.81     90.79 o 
  -3   3   9       57.87       18.16    141.54 o 
  -2   3   9     3618.24     3827.99    135.95 o 
  -1   3   9     1391.02     1499.63    107.55 o 
   0   3   9      652.70      614.74     67.14 o 
   1   3   9      415.11      327.77     96.37 o 
   2   3   9      966.54     1030.79    103.82 o 
   3   3   9       96.87      132.69     93.12 o 
   4   3   9      802.62      617.36    110.34 o 
   5   3   9      208.51      125.24    107.08 o 
   6   3   9       90.64        0.93    226.27 o 
   7   3   9      631.05      562.89    129.90 o 
 -15   4   9     1023.46     1237.98    140.14 o 
 -14   4   9     2226.80     2553.70    159.69 o 
 -13   4   9       10.47        0.00    100.57 o 
 -12   4   9     2242.42     2451.28    143.86 o 
 -11   4   9     1965.03     1751.04    139.21 o 
 -10   4   9        4.47        0.93    164.35 o 
  -9   4   9     7447.83     7353.36    223.01 o 
  -8   4   9     3917.71     3731.62    140.14 o 
  -7   4   9      321.57      330.56     84.27 o 
  -6   4   9     8309.51     8412.09    275.16 o 
  -5   4   9     5291.08     4985.43    144.33 o 
  -4   4   9     5897.33     5792.27    162.02 o 
  -3   4   9    13167.79    12647.93    369.67 o 
  -2   4   9     2599.36     2625.87    112.67 o 
  -1   4   9     5052.67     4919.78    147.59 o 
   0   4   9     7359.91     7619.40    243.73 o 
   1   4   9        6.72        0.47    172.26 o 
   2   4   9      835.54      861.32    106.15 o 
   3   4   9     3824.34     4018.88    165.75 o 
   4   4   9        1.48        0.00    187.63 o 
   5   4   9      944.63     1162.09    126.64 o 
   6   4   9     1536.51     1481.94    137.35 o 
   7   4   9        1.86        0.47    216.03 o 
 -15   5   9       34.09        0.47    263.52 o 
 -14   5   9       32.23        0.00    112.20 o 
 -13   5   9      244.79      351.05    108.48 o 
 -12   5   9        0.21      159.69     96.37 o 
 -11   5   9        0.42        0.00    188.09 o 
 -10   5   9      120.78        0.00    205.32 o 
  -9   5   9      208.59      247.69     93.12 o 
  -8   5   9     1125.44     1033.12     99.17 o 
  -7   5   9       59.18      133.62     78.22 o 
  -6   5   9      128.00      227.67     75.89 o 
  -5   5   9       21.46        0.00    162.02 o 
  -4   5   9     2899.85     2810.24    118.72 o 
  -3   5   9        1.01       95.44     72.63 o 
  -2   5   9       19.92        0.00    155.04 o 
  -1   5   9       36.03       85.67     73.10 o 
   0   5   9        0.63        0.47    126.41 o 
   1   5   9      137.55      129.43     83.80 o 
   2   5   9        0.33       42.37    170.87 o 
   3   5   9        8.73        0.00    191.35 o 
   4   5   9       16.03       62.85    182.04 o 
   5   5   9       56.15        0.00    108.01 o 
   6   5   9       40.15      117.79    109.41 o 
   7   5   9        0.21       45.16    208.11 o 
 -14   6   9     1766.72     1872.10    151.31 o 
 -13   6   9      501.88      413.90    108.48 o 
 -12   6   9     2355.68     2584.43    159.23 o 
 -11   6   9     2231.05     2180.77    142.93 o 
 -10   6   9      303.72      413.43    100.57 o 
  -9   6   9     7356.08     7015.82    216.96 o 
  -8   6   9     2138.99     1930.29    116.86 o 
  -7   6   9      857.11      841.77     94.98 o 
  -6   6   9     3068.58     3062.12    128.03 o 
  -5   6   9     2609.92     2255.73    125.24 o 
  -4   6   9     5379.81     5609.30    175.06 o 
  -3   6   9     6811.08     6782.56    185.77 o 
  -2   6   9     7633.01     7783.56    248.62 o 
  -1   6   9     2008.51     1859.52    116.39 o 
   0   6   9     3740.13     4132.06    100.08 o 
   1   6   9      724.38      681.61    104.76 o 
   2   6   9     2541.95     2404.25    134.55 o 
   3   6   9     5054.15     5116.72    187.63 o 
   4   6   9       25.78        0.00     99.63 o 
   5   6   9     2167.68     2156.10    154.11 o 
   6   6   9      396.69      440.90    120.59 o 
   7   6   9        2.35        0.47    261.66 o 
 -14   7   9      235.67      395.28    109.88 o 
 -13   7   9      921.50      900.43    132.69 o 
 -12   7   9      364.67      443.70    113.60 o 
 -11   7   9      727.54      601.06    106.15 o 
 -10   7   9     2539.56     2979.24    149.92 o 
  -9   7   9      188.73      259.79     84.27 o 
  -8   7   9     2831.44     2473.62    123.84 o 
  -7   7   9     1592.99     1638.84    109.41 o 
  -6   7   9      227.51      332.42     81.48 o 
  -5   7   9     3837.54     3955.10    134.09 o 
  -4   7   9     2932.23     3122.64    124.31 o 
  -3   7   9      188.05      205.79     84.27 o 
  -2   7   9     1122.12      969.80     97.77 o 
  -1   7   9     2933.99     3111.00    128.50 o 
   0   7   9      115.09      190.20     60.86 o 
   1   7   9     1722.15     1778.05    117.33 o 
   2   7   9     1802.29     2183.57    132.22 o 
   3   7   9      242.55      107.08    199.27 o 
   4   7   9     1655.00     1417.69    135.02 o 
   5   7   9      315.37      155.97    223.48 o 
   6   7   9       61.85        2.79    212.30 o 
   7   7   9      403.59      412.97    133.62 o 
 -14   8   9      419.68      656.00    117.79 o 
 -13   8   9        6.09        0.00    224.41 o 
 -12   8   9     1061.80     1103.89    133.16 o 
 -11   8   9      127.33        0.00    173.20 o 
 -10   8   9        7.13        0.47    189.96 o 
  -9   8   9     1306.95     1206.32    113.60 o 
  -8   8   9      645.60      513.07     95.91 o 
  -7   8   9       99.55        0.00    181.11 o 
  -6   8   9     1228.53     1203.06    101.03 o 
  -5   8   9     2453.96     2313.00    118.72 o 
  -4   8   9     1258.79     1458.20    100.10 o 
  -3   8   9     2537.98     2462.92    120.12 o 
  -2   8   9     1161.85     1309.68    100.57 o 
  -1   8   9      615.79      656.47     96.37 o 
   0   8   9      423.84      606.12     63.20 o 
   1   8   9       57.66        0.00    183.90 o 
   2   8   9      229.16      330.56     99.17 o 
   3   8   9      688.82      503.29    114.53 o 
   4   8   9       90.55        0.47    193.68 o 
   5   8   9      175.85       74.96    108.95 o 
   6   8   9      206.36      273.30    110.81 o 
   7   8   9       53.43        0.47    239.77 o 
 -14   9   9      679.25      779.38    134.09 o 
 -13   9   9     2279.20     2291.58    166.68 o 
 -12   9   9      388.33      588.49    104.29 o 
 -11   9   9     1741.70     1751.04    137.35 o 
 -10   9   9     2447.80     2147.25    141.07 o 
  -9   9   9      523.71      594.08     93.58 o 
  -8   9   9     4453.12     4511.00    154.11 o 
  -7   9   9      787.50      831.99    100.10 o 
  -6   9   9     1784.85     1834.38    112.20 o 
  -5   9   9     5517.75     5466.37    157.37 o 
  -4   9   9     6939.98     6897.56    211.37 o 
  -3   9   9      447.69      482.81     86.13 o 
  -2   9   9     8459.53     8391.14    238.84 o 
  -1   9   9     6645.85     6852.40    210.91 o 
   0   9   9      329.46      308.77    198.10 o 
   1   9   9     3913.51     3916.46    156.90 o 
   2   9   9     2620.99     2675.22    152.24 o 
   3   9   9      289.60      226.74    100.57 o 
   4   9   9     2695.13     2643.56    154.57 o 
   5   9   9      529.07      504.69    114.07 o 
   6   9   9      221.64      127.10    117.33 o 
 -14  10   9        1.16        0.00    194.61 o 
 -13  10   9       27.24       33.52    197.87 o 
 -12  10   9      129.52      181.11    108.01 o 
 -11  10   9       29.49       25.14    204.85 o 
 -10  10   9        0.11        0.47     97.77 o 
  -9  10   9        1.53        0.47    182.97 o 
  -8  10   9      240.66       40.04    196.01 o 
  -7  10   9      463.88      462.32     94.51 o 
  -6  10   9      425.77      426.94     92.65 o 
  -5  10   9     1402.59     1581.57    109.88 o 
  -4  10   9       33.10       62.85     83.34 o 
  -3  10   9      631.25      563.82     95.91 o 
  -2  10   9      149.64      202.06     87.53 o 
  -1  10   9      521.10      411.11     97.77 o 
   0  10   9       10.83        3.26    126.09 o 
   1  10   9       61.29      224.87     94.51 o 
   2  10   9      506.68      459.06    114.53 o 
   3  10   9        0.91        0.00     99.63 o 
   4  10   9      105.91       73.10    101.03 o 
   5  10   9       27.69       61.92    196.94 o 
   6  10   9        4.89        0.00    216.49 o 
 -13  11   9     1789.92     1795.27    150.38 o 
 -12  11   9      301.17      172.73    116.39 o 
 -11  11   9     1179.48     1230.53    134.09 o 
 -10  11   9     5745.29     5983.16    204.39 o 
  -9  11   9      715.48      482.81    114.07 o 
  -8  11   9     1822.55     1849.28    135.95 o 
  -7  11   9     2796.42     2609.11    130.83 o 
  -6  11   9     1074.48     1001.00    106.15 o 
  -5  11   9     2935.11     3297.70    129.43 o 
  -4  11   9     3930.61     3510.00    135.95 o 
  -3  11   9        0.14        0.00    157.37 o 
  -2  11   9     1004.55     1169.54    102.43 o 
  -1  11   9     2295.40     2210.11    132.22 o 
   0  11   9       31.22        1.86    129.06 o 
   1  11   9     2182.10     2128.63    135.95 o 
   2  11   9     2675.52     2797.67    155.04 o 
   3  11   9        3.34        1.40     99.17 o 
   4  11   9     2924.29     2076.95    162.02 o 
   5  11   9      526.70      280.74    115.00 o 
   6  11   9        3.54        0.00    223.48 o 
 -13  12   9       89.29      190.42    115.93 o 
 -12  12   9     1112.84     1059.66    142.93 o 
 -11  12   9     1765.00     1716.13    142.93 o 
 -10  12   9       95.40        1.40    245.36 o 
  -9  12   9     2919.31     3051.41    159.69 o 
  -8  12   9      669.79      683.94    111.74 o 
  -7  12   9     1539.14     1558.29    121.52 o 
  -6  12   9     3807.96     3859.19    153.18 o 
  -5  12   9     1256.39     1436.78    111.74 o 
  -4  12   9     1496.58     1338.08    112.20 o 
  -3  12   9     3847.86     3912.26    151.31 o 
  -2  12   9     1746.71     1846.49    118.26 o 
  -1  12   9     1803.16     1653.74    128.50 o 
   0  12   9     1820.73     1697.41     95.31 o 
   1  12   9      433.03        3.72    220.68 o 
   2  12   9     1097.71     1424.21    127.10 o 
   3  12   9     1074.51     1256.13    128.50 o 
   4  12   9        7.34        1.40    219.29 o 
   5  12   9      937.77      802.66    124.31 o 
 -13  13   9      372.78      500.50    125.71 o 
 -12  13   9        3.37       35.38    250.95 o 
 -11  13   9       10.45        0.00    208.11 o 
 -10  13   9     1662.60     1541.53    142.00 o 
  -9  13   9      223.96      420.88    104.29 o 
  -8  13   9       43.05      149.92     91.25 o 
  -7  13   9      247.27        0.47    219.75 o 
  -6  13   9        6.91        9.31    182.04 o 
  -5  13   9       79.92        0.47    194.15 o 
  -4  13   9     2241.97     2309.74    135.02 o 
  -3  13   9       61.68      155.50     96.37 o 
  -2  13   9       33.91       10.24    175.99 o 
  -1  13   9     1559.60     1438.18    134.55 o 
   0  13   9      191.49      255.61    152.24 o 
   1  13   9      470.99      505.62    106.15 o 
   2  13   9      645.29      778.91    114.07 o 
   3  13   9      112.88        6.05    245.36 o 
   4  13   9      978.30      709.08    118.72 o 
   5  13   9       65.70       27.47    204.85 o 
 -12  14   9     1652.46     1382.77    157.83 o 
 -11  14   9     2979.45     3106.35    171.33 o 
 -10  14   9        2.55        0.00    215.10 o 
  -9  14   9     4955.07     5090.65    195.08 o 
  -8  14   9     1736.05     1618.35    141.07 o 
  -7  14   9      768.69      728.17    114.53 o 
  -6  14   9     7256.60     7310.53    204.85 o 
  -5  14   9     2346.98     2334.88    133.62 o 
  -4  14   9     1126.62     1200.73    118.26 o 
  -3  14   9     4917.29     5189.81    191.82 o 
  -2  14   9      717.69      757.03    115.46 o 
  -1  14   9      755.66      625.74    119.19 o 
   0  14   9     4615.86     5004.12    196.94 o 
   1  14   9      267.44      360.82    105.69 o 
   2  14   9      428.43      466.98    118.72 o 
   3  14   9     2644.00     2760.89    169.47 o 
   4  14   9        0.90        0.93    204.85 o 
   5  14   9      699.24      156.43    254.21 o 
 -12  15   9      179.18       27.47    250.02 o 
 -11  15   9       25.81        0.00    120.59 o 
 -10  15   9      190.95       68.44    205.32 o 
  -9  15   9        1.31        0.00    222.55 o 
  -8  15   9      618.29      751.91    121.05 o 
  -7  15   9      119.46      117.33    103.36 o 
  -6  15   9      496.46      477.68    104.76 o 
  -5  15   9      165.40      330.56     98.70 o 
  -4  15   9      130.66        0.00    192.28 o 
  -3  15   9      105.58      162.49     98.24 o 
  -2  15   9      404.18      300.30    109.88 o 
  -1  15   9       33.39       56.34    194.15 o 
   0  15   9       20.99       28.50     90.90 o 
   1  15   9       53.83      207.65    103.36 o 
   2  15   9      145.03      225.81    104.76 o 
   3  15   9        0.60        0.00    217.43 o 
   4  15   9       52.27        0.93    218.82 o 
 -11  16   9     1047.88     1309.68    138.74 o 
 -10  16   9       18.41        1.40    206.25 o 
  -9  16   9     1160.96     1281.74    128.03 o 
  -8  16   9     1158.55     1130.43    133.16 o 
  -7  16   9       15.89        0.93    196.01 o 
  -6  16   9     1453.92     1576.45    134.55 o 
  -5  16   9     2873.06     2898.70    153.18 o 
  -4  16   9      509.07      521.45    112.20 o 
  -3  16   9     4592.67     4710.27    181.11 o 
  -2  16   9      898.07     1014.96    121.52 o 
  -1  16   9     1090.29      882.74    130.36 o 
   0  16   9     2275.18     2795.68    111.60 o 
   1  16   9       14.39      287.26     94.98 o 
   2  16   9       98.63        0.00    222.08 o 
   3  16   9     1648.83     1911.20    161.09 o 
   4  16   9        0.65        0.47    253.28 o 
 -11  17   9      339.93      589.89    126.17 o 
 -10  17   9     1448.70     1794.34    153.64 o 
  -9  17   9        2.21       34.92    201.60 o 
  -8  17   9      548.91      601.53    121.05 o 
  -7  17   9     2600.96     3025.80    163.42 o 
  -6  17   9        4.14        0.47    202.06 o 
  -5  17   9      945.70      931.16    119.19 o 
  -4  17   9     2157.00     2197.54    152.71 o 
  -3  17   9      179.16        0.00    225.81 o 
  -2  17   9     2582.52     2832.12    157.83 o 
  -1  17   9     1548.87     1851.14    138.28 o 
   0  17   9      410.70      228.94    118.96 o 
   1  17   9     1467.34     1549.45    147.12 o 
   2  17   9      399.63      493.98    121.98 o 
   3  17   9       77.25        0.47    250.48 o 
 -10  18   9       16.55        0.00    255.60 o 
  -9  18   9      865.54      846.42    132.22 o 
  -8  18   9      290.87      401.80    110.34 o 
  -7  18   9       22.32        0.00    230.00 o 
  -6  18   9        8.53       24.68    105.69 o 
  -5  18   9       11.30        0.00    209.05 o 
  -4  18   9      256.47      149.45    109.41 o 
  -3  18   9        4.68        0.93    235.58 o 
  -2  18   9      280.88      113.14    244.89 o 
  -1  18   9        7.70        0.93    221.15 o 
   0  18   9      183.25      363.06     81.26 o 
   1  18   9       81.16      115.00    219.75 o 
   2  18   9      175.50        0.00    234.65 o 
  -9  19   9      152.22      140.14    118.26 o 
  -8  19   9     2095.51     2517.39    170.87 o 
  -7  19   9     2819.84     2414.50    175.06 o 
  -6  19   9       66.09       99.63    213.70 o 
  -5  19   9     1309.07     1303.62    125.71 o 
  -4  19   9     2117.99     1897.24    152.24 o 
  -3  19   9        0.11        0.00    204.39 o 
  -2  19   9     1517.57     1392.55    140.61 o 
  -1  19   9     2137.98     2031.32    164.35 o 
   0  19   9       37.85        0.00    155.32 o 
   1  19   9      843.76     1074.09    138.28 o 
   2  19   9     1421.32     1481.94    159.69 o 
  -8  20   9       83.90      152.71    127.10 o 
  -7  20   9      339.30        0.93    233.72 o 
  -6  20   9      804.39     1006.58    132.22 o 
  -5  20   9        0.33        1.40    253.74 o 
  -4  20   9       15.28       89.86    215.56 o 
  -3  20   9      281.95      262.59    123.84 o 
  -2  20   9        2.82        0.00    247.69 o 
  -1  20   9      115.45        0.00    246.29 o 
   0  20   9      933.31      985.91    102.52 o 
   1  20   9       15.08        0.00    226.27 o 
  -7  21   9     1107.96      989.36    142.47 o 
  -6  21   9      437.09      436.71    119.19 o 
  -5  21   9     1086.84      981.91    135.02 o 
  -4  21   9      893.40      967.94    134.09 o 
  -3  21   9       25.14       30.73    236.05 o 
  -2  21   9     1206.06     1203.06    144.80 o 
  -1  21   9      745.46      979.11    144.80 o 
  -4  22   9      501.40      518.19    125.71 o 
  -3  22   9     1512.26     1453.54    156.90 o 
 -14   0  10     2297.93     2474.09    173.66 o 
 -13   0  10     3716.23     3974.19    181.58 o 
 -12   0  10      336.64      240.70    113.14 o 
 -11   0  10     2148.92     2227.80    139.67 o 
 -10   0  10     4755.30     4465.37    176.92 o 
  -9   0  10      208.89       39.11    185.30 o 
  -8   0  10     1789.27     2027.60    115.93 o 
  -7   0  10     7774.28     7564.27    224.41 o 
  -6   0  10      154.55      328.23     84.74 o 
  -5   0  10     4592.69     3356.83    132.22 o 
  -4   0  10      797.69      831.99     86.60 o 
  -3   0  10     2082.86     1562.02    110.34 o 
  -2   0  10    16839.29    19105.06    547.99 o 
  -1   0  10      479.07      613.17     86.13 o 
   0   0  10     4599.96     4822.98    112.25 o 
   1   0  10     3715.53     3941.60    159.69 o 
   2   0  10        6.60        1.40    205.79 o 
   3   0  10     2147.32     2237.11    148.52 o 
   4   0  10     1550.93     1847.89    144.33 o 
   5   0  10      127.34      110.81    112.20 o 
   6   0  10      819.23      928.83    134.09 o 
 -14   1  10      268.04      284.00    123.84 o 
 -13   1  10      165.78       93.12    106.62 o 
 -12   1  10      536.31      590.35    116.86 o 
 -11   1  10       53.35      129.90     98.24 o 
 -10   1  10      136.08      296.57    102.89 o 
  -9   1  10      333.13      475.36     95.91 o 
  -8   1  10       17.25        0.47    169.94 o 
  -7   1  10       22.12       33.06    162.49 o 
  -6   1  10     2893.76     2584.43    128.97 o 
  -5   1  10        1.95        0.00    164.82 o 
  -4   1  10      752.56      692.32     90.32 o 
  -3   1  10     2767.14     1893.51    110.81 o 
  -2   1  10      105.76      277.49     77.29 o 
  -1   1  10      785.12      824.54    100.57 o 
   0   1  10     1409.67     1390.40     79.81 o 
   1   1  10        0.81        0.93    175.99 o 
   2   1  10      274.12        0.00    211.84 o 
   3   1  10       73.02        0.47    211.37 o 
   4   1  10       49.08        0.00    103.36 o 
   5   1  10       24.95        0.00    195.54 o 
   6   1  10       96.75       71.23    116.86 o 
 -14   2  10     1423.45     1672.36    151.31 o 
 -13   2  10     2196.89     1966.14    158.30 o 
 -12   2  10        0.53        0.00    224.41 o 
 -11   2  10     1590.45     1553.64    133.62 o 
 -10   2  10     3506.62     3406.18    159.23 o 
  -9   2  10      184.90      322.18     87.99 o 
  -8   2  10     2878.93     3011.83    129.90 o 
  -7   2  10     4177.10     4092.44    145.26 o 
  -6   2  10     1014.10     1266.84    105.69 o 
  -5   2  10     4103.91     4071.49    140.61 o 
  -4   2  10       45.15        3.26     77.29 o 
  -3   2  10     1193.67     1054.54    101.03 o 
  -2   2  10     7227.03     8140.19    247.22 o 
  -1   2  10     2640.65     2797.67    136.88 o 
   0   2  10       84.66       76.25     75.66 o 
   1   2  10     4190.95     4484.93    169.01 o 
   2   2  10     1016.01     1129.50    117.79 o 
   3   2  10     1667.59     1587.63    142.93 o 
   4   2  10     1021.41     1151.84    131.29 o 
   5   2  10       24.13       16.30    215.10 o 
   6   2  10      647.31      670.90    135.48 o 
 -14   3  10      915.67      835.25    145.26 o 
 -13   3  10      703.55      469.30    128.97 o 
 -12   3  10     1852.24     1996.87    140.14 o 
 -11   3  10      842.31      699.30    117.33 o 
 -10   3  10     1068.83     1188.16    123.84 o 
  -9   3  10     5193.36     5013.83    167.61 o 
  -8   3  10      113.97       88.46    176.45 o 
  -7   3  10     3328.45     3197.60    133.62 o 
  -6   3  10     9451.90     9046.21    268.17 o 
  -5   3  10      389.30      424.14     93.12 o 
  -4   3  10     1873.65     1824.61    108.95 o 
  -3   3  10     4067.91     4215.36    139.67 o 
  -2   3  10       22.11       39.11    153.18 o 
  -1   3  10     3072.80     3190.62    136.88 o 
   0   3  10     2269.30     2425.26     93.63 o 
   1   3  10      108.09      330.10     94.51 o 
   2   3  10     2923.29     2881.94    160.16 o 
   3   3  10     1424.50     1595.08    140.61 o 
   4   3  10      353.87      345.46    114.07 o 
   5   3  10     1360.59     1568.07    136.88 o 
   6   3  10      803.06      580.11    139.67 o 
 -14   4  10      817.70      679.28    143.40 o 
 -13   4  10       57.54       31.66    209.51 o 
 -12   4  10       34.62        0.00    209.05 o 
 -11   4  10      353.93      328.70    111.74 o 
 -10   4  10      142.23      140.14     96.84 o 
  -9   4  10        1.10        0.47    200.20 o 
  -8   4  10      630.38      668.57     95.91 o 
  -7   4  10      801.54      758.43     96.84 o 
  -6   4  10      310.30      384.10     80.55 o 
  -5   4  10      450.79      364.55     88.93 o 
  -4   4  10      220.89        0.47    169.47 o 
  -3   4  10        5.97      101.96     70.77 o 
  -2   4  10     2379.37     2083.47    116.39 o 
  -1   4  10     1207.68     1055.00    110.34 o 
   0   4  10      240.88      116.54     86.98 o 
   1   4  10        8.62       24.68     98.70 o 
   2   4  10       69.34       33.52    108.48 o 
   3   4  10      388.57      523.78    107.55 o 
   4   4  10       10.78        0.00    109.41 o 
   5   4  10      185.58        0.47    259.79 o 
   6   4  10      153.91       54.01    219.29 o 
 -14   5  10     1488.63     1371.60    155.97 o 
 -13   5  10     1033.95     1145.33    136.88 o 
 -12   5  10     2970.39     3202.72    166.21 o 
 -11   5  10      906.46      989.36    119.19 o 
 -10   5  10     3056.15     3039.77    162.49 o 
  -9   5  10     3860.95     3666.90    164.35 o 
  -8   5  10      179.78       69.84    185.30 o 
  -7   5  10     1758.52     1821.35    115.46 o 
  -6   5  10     5582.31     5572.99    163.88 o 
  -5   5  10       33.18        0.00    165.28 o 
  -4   5  10     4632.98     4431.39    148.52 o 
  -3   5  10     4674.88     4846.68    154.11 o 
  -2   5  10       97.33        0.00    167.14 o 
  -1   5  10     6233.70     6409.17    194.15 o 
   0   5  10     1856.92     1738.14     86.74 o 
   1   5  10       16.73        0.00    196.01 o 
   2   5  10     6054.56     5912.86    206.25 o 
   3   5  10     1291.49     1458.20    132.69 o 
   4   5  10      192.53      245.36    109.88 o 
   5   5  10     1263.28     1349.72    135.95 o 
   6   5  10      682.92      559.16    142.93 o 
 -14   6  10      317.67       62.39    243.96 o 
 -13   6  10      489.64      405.52    124.31 o 
 -12   6  10        0.28      180.18    108.48 o 
 -11   6  10      293.46      178.78    103.36 o 
 -10   6  10      792.96      736.55    113.60 o 
  -9   6  10        9.31      230.00     91.72 o 
  -8   6  10      449.89      430.20     97.31 o 
  -7   6  10      417.21      522.85     86.60 o 
  -6   6  10      471.43       54.01    190.89 o 
  -5   6  10      852.34     1027.07     95.91 o 
  -4   6  10       56.08       18.16    159.69 o 
  -3   6  10      406.41      475.82     89.86 o 
  -2   6  10      200.24        0.93    172.73 o 
  -1   6  10       38.03       25.14    175.52 o 
   0   6  10      537.78      538.86     72.57 o 
   1   6  10      862.72      845.96    116.86 o 
   2   6  10       84.17       75.89    113.60 o 
   3   6  10      211.92      180.18    116.39 o 
   4   6  10      298.01      310.54    115.46 o 
   5   6  10       23.38       82.41    115.00 o 
   6   6  10      120.56       78.68    222.08 o 
 -14   7  10     1159.92     1025.67    136.41 o 
 -13   7  10      568.25      480.48    116.86 o 
 -12   7  10     1118.56     1143.93    135.48 o 
 -11   7  10      383.38      354.31    104.29 o 
 -10   7  10     1184.45     1295.24    122.45 o 
  -9   7  10     2328.15     2326.04    146.19 o 
  -8   7  10     1711.42     1664.91    121.05 o 
  -7   7  10      868.00     1028.00    103.82 o 
  -6   7  10     3663.10     3231.59    142.93 o 
  -5   7  10      195.23      204.85     81.01 o 
  -4   7  10     2437.13     2671.03    125.71 o 
  -3   7  10     1336.20     1364.61    113.60 o 
  -2   7  10      330.56      270.97     94.05 o 
  -1   7  10     4437.13     4735.88    158.76 o 
   0   7  10      311.51      335.50     71.93 o 
   1   7  10       29.60        2.79    222.08 o 
   2   7  10     3911.17     3885.73    176.45 o 
   3   7  10      632.10      961.42    129.90 o 
   4   7  10       57.86        1.40    224.41 o 
   5   7  10      702.29      446.03    137.35 o 
 -14   8  10     1799.29     2038.77    163.42 o 
 -13   8  10     1067.50     1012.64    135.95 o 
 -12   8  10       73.47      201.60    108.48 o 
 -11   8  10     2164.04     2263.18    150.38 o 
 -10   8  10     1079.25     1042.43    121.98 o 
  -9   8  10      460.94      527.04    111.74 o 
  -8   8  10     2533.50     2174.72    142.00 o 
  -7   8  10      730.25      772.40    103.36 o 
  -6   8  10      562.37      593.61     94.98 o 
  -5   8  10     6585.83     6242.96    182.97 o 
  -4   8  10      950.28     1003.32    103.82 o 
  -3   8  10     1804.49     1874.42    121.98 o 
  -2   8  10     6525.37     6738.33    214.17 o 
  -1   8  10      229.69      207.18    103.36 o 
   0   8  10     2027.36     2287.79    193.68 o 
   1   8  10     2584.97     2674.29    151.78 o 
   2   8  10      253.93      211.84    109.88 o 
   3   8  10     1450.11     1510.81    147.59 o 
   4   8  10      297.93      165.28    118.26 o 
   5   8  10       92.88        0.47    193.22 o 
 -13   9  10       31.12        0.00    224.41 o 
 -12   9  10        0.64        0.00    221.62 o 
 -11   9  10       61.36      170.87     98.70 o 
 -10   9  10      139.89        0.47    209.05 o 
  -9   9  10      612.28        0.00    233.26 o 
  -8   9  10       35.28      167.61     91.72 o 
  -7   9  10      124.83      166.68     97.31 o 
  -6   9  10      544.83      527.97     94.51 o 
  -5   9  10      186.06      201.60     90.32 o 
  -4   9  10        2.99        0.00    198.80 o 
  -3   9  10        4.87        0.00    146.19 o 
  -2   9  10        0.07        0.00     98.24 o 
  -1   9  10       13.69       27.93    156.43 o 
   0   9  10       29.09        0.47    132.00 o 
   1   9  10      118.90      179.71     97.77 o 
   2   9  10       47.56       94.98    103.82 o 
   3   9  10       53.74        2.33    241.64 o 
   4   9  10        4.16        1.86    219.29 o 
   5   9  10       24.99        1.40    217.43 o 
 -13  10  10     1495.05     1433.98    160.62 o 
 -12  10  10      175.23        0.00    218.82 o 
 -11  10  10     2156.63     1823.21    149.45 o 
 -10  10  10     3395.73     3426.67    170.40 o 
  -9  10  10      103.15       93.12    101.96 o 
  -8  10  10     5324.50     4870.89    181.58 o 
  -7  10  10     2365.75     2164.48    138.28 o 
  -6  10  10     2035.05     2122.11    137.35 o 
  -5  10  10     8417.67     8727.75    233.26 o 
  -4  10  10      304.68      189.49     99.17 o 
  -3  10  10      895.66     1000.06    111.74 o 
  -2  10  10     4122.74     3919.71    166.68 o 
  -1  10  10      540.48      611.77    108.95 o 
   0  10  10      760.37      750.10     83.64 o 
   1  10  10     2711.44     3106.81    155.97 o 
   2  10  10      633.71      817.56    123.84 o 
   3  10  10     2018.46     2142.60    162.02 o 
   4  10  10      954.99      670.43    137.81 o 
   5  10  10      125.39      104.29    115.00 o 
 -13  11  10       61.50       39.11    219.75 o 
 -12  11  10      691.08      875.29    134.55 o 
 -11  11  10      556.07      545.19    118.26 o 
 -10  11  10      152.22      207.18    112.67 o 
  -9  11  10      764.45      737.01    127.10 o 
  -8  11  10      375.78      196.94    113.60 o 
  -7  11  10      827.60      783.10    118.26 o 
  -6  11  10      232.27      228.60     96.84 o 
  -5  11  10        5.36        0.00    186.23 o 
  -4  11  10     1488.47     1107.61    121.52 o 
  -3  11  10       59.61      157.83     93.12 o 
  -2  11  10        3.31        0.00    187.63 o 
  -1  11  10     1255.82     1198.87    116.86 o 
   0  11  10      351.63      241.86    110.58 o 
   1  11  10       11.06        0.47    203.92 o 
   2  11  10     1968.20     1945.19    153.64 o 
   3  11  10      142.91        6.52    257.00 o 
   4  11  10       84.31        5.59    235.12 o 
 -12  12  10        0.10        0.47    224.41 o 
 -11  12  10      516.75      385.50    131.76 o 
 -10  12  10     1982.15     1872.56    153.18 o 
  -9  12  10       72.72       85.67    108.48 o 
  -8  12  10      326.04      231.39    105.22 o 
  -7  12  10     1642.48     1497.77    133.16 o 
  -6  12  10       76.52       52.14    101.96 o 
  -5  12  10     2939.90     2935.01    148.05 o 
  -4  12  10      673.48      495.38    110.81 o 
  -3  12  10      223.66      274.23    105.69 o 
  -2  12  10     2656.33     2935.01    155.97 o 
  -1  12  10        3.55       71.70     95.91 o 
   0  12  10      401.01      521.67    128.73 o 
   1  12  10     1034.36     1031.26    128.97 o 
   2  12  10        1.49        0.47    218.36 o 
   3  12  10      644.01      988.89    129.43 o 
   4  12  10      524.28      548.92    122.45 o 
 -12  13  10     1772.06     1812.50    167.61 o 
 -11  13  10      253.26      328.70    117.79 o 
 -10  13  10     1388.32     1615.10    148.05 o 
  -9  13  10     1993.24     1816.69    151.31 o 
  -8  13  10        6.33       30.73     95.91 o 
  -7  13  10     1616.97     1740.80    129.43 o 
  -6  13  10     2807.12     2605.85    151.78 o 
  -5  13  10        7.27       42.83     94.51 o 
  -4  13  10     2268.84     2150.98    133.62 o 
  -3  13  10     2022.81     2043.43    141.54 o 
  -2  13  10      299.06        1.86    113.60 o 
  -1  13  10     4211.67     4361.55    180.18 o 
   0  13  10     1551.68     1727.95    101.55 o 
   1  13  10       86.45        0.47    212.30 o 
   2  13  10     1781.85     1749.65    161.09 o 
   3  13  10      355.94      282.61    125.71 o 
   4  13  10      112.93      172.26    110.81 o 
 -12  14  10       58.65       26.07    235.12 o 
 -11  14  10       65.19      187.16    115.00 o 
 -10  14  10      326.28      387.83    110.81 o 
  -9  14  10      101.47      113.14    110.34 o 
  -8  14  10        0.35       84.27    196.94 o 
  -7  14  10       24.48        0.47    188.09 o 
  -6  14  10       56.12       39.11     97.77 o 
  -5  14  10       19.82        0.47    197.87 o 
  -4  14  10       75.94      155.04    103.36 o 
  -3  14  10        1.27      202.53    101.03 o 
  -2  14  10        0.07        0.47    214.17 o 
  -1  14  10        0.37       18.62     99.17 o 
   0  14  10       23.93        4.92    144.48 o 
   1  14  10        1.61        2.79    212.77 o 
   2  14  10       18.02        0.93    192.75 o 
   3  14  10       31.27       60.53    223.48 o 
 -11  15  10      190.17       64.25    131.29 o 
 -10  15  10      788.52      916.26    133.62 o 
  -9  15  10     3032.80     3119.85    174.59 o 
  -8  15  10       86.45        0.00    223.01 o 
  -7  15  10     1675.19     1838.11    142.00 o 
  -6  15  10     6434.63     6196.86    214.17 o 
  -5  15  10       46.38        0.00    189.96 o 
  -4  15  10     1215.38     1243.10    125.71 o 
  -3  15  10     2339.25     2638.90    150.85 o 
  -2  15  10       66.22        0.00    222.08 o 
  -1  15  10     1582.14     1412.57    142.93 o 
   0  15  10     2108.88     2486.06    121.28 o 
   1  15  10       14.09        0.47    198.34 o 
   2  15  10     2009.39     2420.08    164.35 o 
   3  15  10      719.82      805.92    152.71 o 
 -10  16  10      952.59      896.24    142.00 o 
  -9  16  10        3.53       18.62    209.51 o 
  -8  16  10      715.21      697.90    124.31 o 
  -7  16  10      307.56      159.23    120.59 o 
  -6  16  10      760.91      700.23    130.83 o 
  -5  16  10     1012.74     1011.24    130.83 o 
  -4  16  10      144.63      258.86    101.50 o 
  -3  16  10      233.36       88.93    114.07 o 
  -2  16  10      752.44      539.14    135.95 o 
  -1  16  10      143.13       98.70    213.24 o 
   0  16  10      254.16      275.59     83.57 o 
   1  16  10     1121.34     1042.43    144.80 o 
   2  16  10        3.68       45.16    123.38 o 
 -10  17  10      663.20      513.07    146.66 o 
  -9  17  10      546.93      252.81    137.35 o 
  -8  17  10        2.45      114.53    108.48 o 
  -7  17  10      354.82      407.85    113.60 o 
  -6  17  10     1188.81     1229.13    136.88 o 
  -5  17  10       17.01        0.00    100.10 o 
  -4  17  10      392.11      451.15    117.79 o 
  -3  17  10     1207.01     1203.99    135.95 o 
  -2  17  10      100.65      103.82    113.14 o 
  -1  17  10      450.53      536.81    118.26 o 
   0  17  10      404.12      549.59     93.35 o 
   1  17  10       33.77        0.00    240.70 o 
  -9  18  10       14.90        0.00    267.71 o 
  -8  18  10      913.74      930.69    142.47 o 
  -7  18  10     1866.96     2080.21    158.76 o 
  -6  18  10      134.44        2.33    233.26 o 
  -5  18  10     1883.91     1778.51    152.71 o 
  -4  18  10      864.63      838.51    128.50 o 
  -3  18  10      432.56      503.29    116.39 o 
  -2  18  10     2843.43     2751.57    176.45 o 
  -1  18  10      187.33      214.17    125.24 o 
   0  18  10     1245.93     1249.08    102.81 o 
  -8  19  10       15.60       96.37    238.84 o 
  -7  19  10        3.99        0.93    230.00 o 
  -6  19  10        6.11       50.28    120.12 o 
  -5  19  10       88.80      222.55    108.95 o 
  -4  19  10       13.88       28.40    108.01 o 
  -3  19  10      138.35        1.86    237.45 o 
  -2  19  10       73.24        1.40    247.22 o 
  -1  19  10       33.19      108.01    115.93 o 
  -6  20  10      116.53        0.47    261.19 o 
  -5  20  10     1882.43     1987.09    145.26 o 
  -4  20  10      491.76      515.40    121.52 o 
  -3  20  10      541.96      620.62    133.62 o 
  -2  20  10     2628.58     2950.38    179.25 o 
 -14   1  11     1551.35     1653.74    151.78 o 
 -13   1  11      683.97      627.14    131.29 o 
 -12   1  11      660.91      568.94    130.83 o 
 -11   1  11     5052.63     5060.85    199.73 o 
 -10   1  11      587.10      494.45    116.39 o 
  -9   1  11     1370.54     1353.44    132.22 o 
  -8   1  11     4161.31     4403.45    169.01 o 
  -7   1  11      289.03      384.57    100.57 o 
  -6   1  11     4292.10     4130.62    153.64 o 
  -5   1  11     2704.99     1936.81    121.52 o 
  -4   1  11       19.47        0.00    162.49 o 
  -3   1  11     3063.60     2240.83    128.03 o 
  -2   1  11     2251.51     2662.18    141.07 o 
  -1   1  11      388.66      457.66    100.57 o 
   0   1  11      535.63      730.62     78.35 o 
   1   1  11     1106.74     1325.97    128.97 o 
   2   1  11     1179.91     1306.88    135.95 o 
   3   1  11     1459.48     1521.98    155.04 o 
   4   1  11     1441.27     1420.95    150.85 o 
   5   1  11      177.33      234.19    125.24 o 
 -14   2  11       72.46      202.99    120.12 o 
 -13   2  11      170.30      236.98    115.00 o 
 -12   2  11     1307.88     1356.23    136.88 o 
 -11   2  11       12.14       53.08     96.37 o 
 -10   2  11      864.37      743.06    119.65 o 
  -9   2  11     2746.85     2896.37    155.04 o 
  -8   2  11      125.48       45.16    194.61 o 
  -7   2  11     3208.69     3207.84    151.78 o 
  -6   2  11     2155.26     2086.26    123.84 o 
  -5   2  11     1039.49     1000.06    102.43 o 
  -4   2  11     1272.38     1272.89    109.88 o 
  -3   2  11      362.56      293.32     94.51 o 
  -2   2  11     3559.12     3769.33    159.69 o 
  -1   2  11     2401.82     2472.23    146.19 o 
   0   2  11      607.09      787.18     85.57 o 
   1   2  11      722.37      747.72    126.17 o 
   2   2  11     1051.10     1138.81    135.48 o 
   3   2  11        2.48       16.76    226.27 o 
   4   2  11      295.77      115.93    255.60 o 
   5   2  11      785.78      922.78    145.26 o 
 -14   3  11      927.90      865.98    142.93 o 
 -13   3  11      186.14        1.40    244.89 o 
 -12   3  11      180.36      246.29    112.67 o 
 -11   3  11     1985.93     1806.91    143.86 o 
 -10   3  11        0.94       40.04    100.10 o 
  -9   3  11      749.67      838.04    115.93 o 
  -8   3  11     1312.34     1112.74    119.19 o 
  -7   3  11       63.16        0.00     93.12 o 
  -6   3  11     1476.62     1596.01    110.34 o 
  -5   3  11      156.34       74.03     80.08 o 
  -4   3  11       74.45        0.00    172.73 o 
  -3   3  11     1359.51     1285.47    106.15 o 
  -2   3  11     1088.51     1262.19    116.86 o 
  -1   3  11       35.04        0.47    103.36 o 
   0   3  11      871.73      899.05     82.08 o 
   1   3  11      348.17      345.93    119.65 o 
   2   3  11      153.96        0.93    230.46 o 
   3   3  11      574.88      370.60    132.69 o 
   4   3  11      287.17      423.68    121.98 o 
   5   3  11        0.53        0.00    249.55 o 
 -14   4  11       15.53       92.65    121.05 o 
 -13   4  11     1593.02     1666.31    148.52 o 
 -12   4  11     3074.99     3422.48    183.90 o 
 -11   4  11       45.39      171.33    103.36 o 
 -10   4  11     3997.12     4078.01    184.37 o 
  -9   4  11     1174.07      960.96    130.36 o 
  -8   4  11      109.74      177.39    100.10 o 
  -7   4  11     3085.29     2816.76    148.52 o 
  -6   4  11     1794.67     1684.00    121.05 o 
  -5   4  11       99.21       94.98     82.41 o 
  -4   4  11     3675.37     3625.47    141.07 o 
  -3   4  11     2111.34     2154.24    126.17 o 
  -2   4  11     4868.44     5135.34    175.52 o 
  -1   4  11     4521.13     4724.24    177.85 o 
   0   4  11      599.40      603.33     81.31 o 
   1   4  11     2060.71     2074.16    145.26 o 
   2   4  11     2459.01     2960.15    171.80 o 
   3   4  11        1.66      103.36    116.39 o 
   4   4  11      934.28      825.47    140.14 o 
 -13   5  11        6.98       90.79    114.53 o 
 -12   5  11      384.34      381.31    112.67 o 
 -11   5  11      124.04       72.16    109.41 o 
 -10   5  11       63.77       15.36    208.11 o 
  -9   5  11       67.10      223.94    101.50 o 
  -8   5  11       30.32        0.47    210.91 o 
  -7   5  11        0.83        0.00    175.06 o 
  -6   5  11       70.82      315.20     85.67 o 
  -5   5  11      252.85      231.39     95.91 o 
  -4   5  11      176.64       90.32    190.42 o 
  -3   5  11       75.75       51.21     87.06 o 
  -2   5  11      267.84      278.42    100.10 o 
  -1   5  11       61.46        1.86    178.32 o 
   0   5  11      124.14       47.32    147.14 o 
   1   5  11      152.19      184.84    112.20 o 
   2   5  11       79.19      168.07    106.62 o 
   3   5  11        0.07       43.76    107.08 o 
   4   5  11       24.40        0.00    117.33 o 
 -13   6  11     1932.45     2180.31    158.76 o 
 -12   6  11     2443.19     2553.70    166.68 o 
 -11   6  11      237.04      265.38    107.55 o 
 -10   6  11     4961.89     4963.08    199.27 o 
  -9   6  11     2673.85     2522.51    149.45 o 
  -8   6  11      152.30        0.47    107.08 o 
  -7   6  11     8132.29     7827.32    218.82 o 
  -6   6  11      756.57      764.02    104.29 o 
  -5   6  11      552.81      450.22    106.15 o 
  -4   6  11     3911.61     4001.66    160.16 o 
  -3   6  11      569.85      670.90    105.22 o 
  -2   6  11     1427.93     1391.15    122.91 o 
  -1   6  11     2327.69     2344.19    145.73 o 
   0   6  11      490.23      644.27    109.41 o 
   1   6  11      985.62      911.14    131.29 o 
   2   6  11     2310.40     2636.58    162.95 o 
   3   6  11       54.23        0.47    260.72 o 
   4   6  11      706.91      851.54    138.74 o 
 -13   7  11      160.05       85.20    126.64 o 
 -12   7  11      175.77      306.82    121.05 o 
 -11   7  11     1584.20     1487.06    140.14 o 
 -10   7  11       68.19        0.00    212.30 o 
  -9   7  11     1833.37     1730.09    142.47 o 
  -8   7  11     1892.53     1963.35    134.55 o 
  -7   7  11        2.40       13.50     97.31 o 
  -6   7  11     1573.79     1462.85    130.36 o 
  -5   7  11     1120.83     1181.18    109.88 o 
  -4   7  11      201.23      232.79     92.65 o 
  -3   7  11     1799.14     1731.96    130.83 o 
  -2   7  11      569.75      513.07    110.81 o 
  -1   7  11       32.64        0.00    205.32 o 
   0   7  11     1284.88     1400.56     93.17 o 
   1   7  11     1403.74     1731.49    143.86 o 
   2   7  11       17.17       60.53    216.49 o 
   3   7  11     1426.79     1285.00    147.12 o 
   4   7  11      510.79      676.95    136.41 o 
 -13   8  11      565.08      483.74    125.71 o 
 -12   8  11      700.00      780.31    134.55 o 
 -11   8  11       50.43        0.00    220.22 o 
 -10   8  11      767.17      853.41    127.57 o 
  -9   8  11       23.95        1.40    218.36 o 
  -8   8  11        0.20        0.93    202.06 o 
  -7   8  11     1060.42     1136.01    126.17 o 
  -6   8  11      359.84      622.95     94.05 o 
  -5   8  11       45.88      156.43     86.60 o 
  -4   8  11     1356.37     1487.06    118.72 o 
  -3   8  11     1170.40     1342.73    124.31 o 
  -2   8  11      709.81      717.92    117.79 o 
  -1   8  11     1182.18     1295.71    122.45 o 
   0   8  11       84.12      210.28     76.32 o 
   1   8  11      345.87      478.15    122.45 o 
   2   8  11      299.88      489.32    122.91 o 
   3   8  11       68.70        0.47    284.93 o 
   4   8  11      143.89      171.80    125.24 o 
 -13   9  11      321.78        0.93    289.12 o 
 -12   9  11      392.93      105.69    255.14 o 
 -11   9  11     3617.79     3632.92    182.97 o 
 -10   9  11        5.00        0.47    224.41 o 
  -9   9  11     2403.30     2407.98    151.78 o 
  -8   9  11     3406.79     2990.42    170.40 o 
  -7   9  11      251.18        0.47    211.37 o 
  -6   9  11     1984.01     2108.14    133.62 o 
  -5   9  11     2127.22     2222.21    141.54 o 
  -4   9  11      500.66      618.29    101.50 o 
  -3   9  11     4740.59     5097.63    182.04 o 
  -2   9  11     1945.89     2095.57    138.74 o 
  -1   9  11      194.53        2.79    212.30 o 
   0   9  11     4190.82     4129.46    371.53 o 
   1   9  11     1733.27     1764.08    159.23 o 
   2   9  11       39.96        0.00    120.59 o 
   3   9  11     1540.94     1983.83    162.02 o 
 -12  10  11       18.58        0.00    244.89 o 
 -11  10  11        0.58       35.38    108.01 o 
 -10  10  11      613.85      858.99    128.50 o 
  -9  10  11      167.78        0.47    220.68 o 
  -8  10  11       13.53        0.93    205.79 o 
  -7  10  11      120.20      161.09    101.96 o 
  -6  10  11        3.53        0.47    189.96 o 
  -5  10  11       31.98      195.54     93.12 o 
  -4  10  11      876.22      771.00    118.72 o 
  -3  10  11      199.78       63.32    195.54 o 
  -2  10  11        8.47        5.59    207.18 o 
  -1  10  11      240.83      421.82    104.76 o 
   0  10  11      121.31       95.91     92.42 o 
   1  10  11      714.89      145.26    293.78 o 
   2  10  11      155.49      351.05    106.15 o 
   3  10  11        0.25        0.47    126.64 o 
 -12  11  11       58.81       93.12    224.87 o 
 -11  11  11     1901.51     1944.73    153.18 o 
 -10  11  11      211.54      215.56    109.41 o 
  -9  11  11     1721.36     1986.16    145.73 o 
  -8  11  11     3576.84     3477.88    169.47 o 
  -7  11  11      158.35      226.74    107.08 o 
  -6  11  11     2116.94     2037.84    142.47 o 
  -5  11  11     2594.62     2606.31    145.73 o 
  -4  11  11      458.92      237.45    103.36 o 
  -3  11  11     2467.38     2710.14    152.71 o 
  -2  11  11     2094.99     2178.91    151.78 o 
  -1  11  11      190.79        0.00    209.98 o 
   0  11  11     1643.51     1813.56    104.79 o 
   1  11  11     2254.80     2287.39    168.07 o 
   2  11  11      200.20      390.62    122.91 o 
   3  11  11     1398.04     1633.72    156.43 o 
 -12  12  11     1078.91      861.79    145.26 o 
 -11  12  11        6.32        0.47    258.86 o 
 -10  12  11     2245.10     2452.21    169.47 o 
  -9  12  11     1410.44     1429.79    141.54 o 
  -8  12  11       21.36        0.00    210.44 o 
  -7  12  11     2700.28     2932.69    167.61 o 
  -6  12  11      670.21      564.28    117.33 o 
  -5  12  11      172.52      134.09    102.43 o 
  -4  12  11     3175.47     2103.02    142.47 o 
  -3  12  11      266.21        0.00    221.62 o 
  -2  12  11      520.41      318.92    118.26 o 
  -1  12  11     1343.02     1366.01    140.14 o 
   0  12  11       15.75        0.93    100.92 o 
   1  12  11      663.95      707.22    128.50 o 
   2  12  11      914.17      956.30    150.38 o 
 -11  13  11      437.92       79.61    246.76 o 
 -10  13  11       41.39      119.19    114.53 o 
  -9  13  11      302.11      143.86    126.64 o 
  -8  13  11      788.65      956.30    133.62 o 
  -7  13  11      130.79      164.35    108.01 o 
  -6  13  11      343.50      378.98    113.60 o 
  -5  13  11      777.78      926.97    116.39 o 
  -4  13  11      203.05       28.40    195.54 o 
  -3  13  11      121.88      351.05     99.17 o 
  -2  13  11      655.18      674.62    132.22 o 
  -1  13  11       27.36        0.00    221.15 o 
   0  13  11       55.68       61.91    155.04 o 
   1  13  11      653.03      601.99    142.47 o 
   2  13  11       79.81        2.79    245.36 o 
 -10  14  11     1805.98     1739.87    166.21 o 
  -9  14  11     1939.04     1970.80    161.09 o 
  -8  14  11      393.49      490.26    121.05 o 
  -7  14  11     3243.46     3334.01    175.06 o 
  -6  14  11     1607.82     1553.64    145.26 o 
  -5  14  11      609.75      557.76    121.05 o 
  -4  14  11     3095.80     2779.98    159.23 o 
  -3  14  11     1106.16     1075.49    124.78 o 
  -2  14  11     1899.61     1897.24    148.05 o 
  -1  14  11     2083.93     2313.46    159.23 o 
   0  14  11      461.19      477.10     91.59 o 
   1  14  11      759.36      918.12    137.35 o 
 -10  15  11      138.51      295.64    128.03 o 
  -9  15  11       10.34        0.00    246.76 o 
  -8  15  11      341.95      176.45    128.97 o 
  -7  15  11       12.26       73.56    224.41 o 
  -6  15  11      169.22      346.39    112.67 o 
  -5  15  11        1.91        0.00    102.43 o 
  -4  15  11      487.23      458.13    121.05 o 
  -3  15  11       52.95      327.77    111.74 o 
  -2  15  11        0.90      147.12    115.93 o 
  -1  15  11        1.00       29.33    122.45 o 
   0  15  11      189.98      112.16    116.29 o 
   1  15  11       32.85       24.68    206.72 o 
  -9  16  11      857.07     1074.09    131.76 o 
  -8  16  11      141.55       47.49    239.77 o 
  -7  16  11     1405.26      944.20    147.12 o 
  -6  16  11      867.97      833.85    131.76 o 
  -5  16  11      207.78        0.93    226.74 o 
  -4  16  11     1443.09     1213.77    141.54 o 
  -3  16  11     1100.44     1086.20    141.07 o 
  -2  16  11     1273.61     1437.71    148.52 o 
  -1  16  11     2339.98     2682.67    172.73 o 
   0  16  11      574.68      767.89    134.55 o 
  -8  17  11      628.14      553.57    139.21 o 
  -7  17  11       15.50        1.40    264.91 o 
  -6  17  11      330.91      458.60    122.45 o 
  -5  17  11     1104.97     1026.60    136.41 o 
  -4  17  11        0.07      128.97    106.62 o 
  -3  17  11     1001.04     1224.47    145.73 o 
  -2  17  11      811.78      920.45    139.67 o 
  -1  17  11      320.26        0.47    134.09 o 
  -6  18  11       32.10        0.47    247.69 o 
  -5  18  11        2.75        0.47    220.68 o 
  -4  18  11       75.71        0.00    215.56 o 
  -3  18  11       11.29        0.00    115.00 o 
 -13   0  12       52.85      262.12    111.27 o 
 -12   0  12     4801.69     4744.72    211.84 o 
 -11   0  12     1898.79     1437.24    153.64 o 
 -10   0  12      451.22      345.93    117.33 o 
  -9   0  12      882.22      980.98    129.43 o 
  -8   0  12     2680.60     2590.02    162.49 o 
  -7   0  12      710.65      819.42    110.81 o 
  -6   0  12     3019.31     2542.53    141.07 o 
  -4   0  12      728.43      686.26    105.69 o 
  -3   0  12     2646.60     2214.30    148.05 o 
  -2   0  12     1019.47     1158.83    116.39 o 
  -1   0  12      971.83     1025.21    123.84 o 
   0   0  12     5283.03     6182.46    163.42 o 
   1   0  12      230.64      410.64    114.07 o 
   2   0  12     2031.44     1895.37    174.59 o 
   3   0  12      986.58     1177.45    150.85 o 
 -13   1  12      270.55      351.05    118.26 o 
 -12   1  12      183.74        2.33    274.69 o 
 -11   1  12      419.66      268.17    125.71 o 
 -10   1  12      297.89      239.31    120.12 o 
  -9   1  12      100.04      192.75    103.82 o 
  -8   1  12      858.12      960.02    121.98 o 
  -7   1  12      368.21      372.93    107.55 o 
  -6   1  12       60.12        0.47     97.77 o 
  -5   1  12      132.16        0.00    193.68 o 
  -4   1  12      547.47      433.92    104.29 o 
  -3   1  12        0.04        0.00    200.20 o 
  -2   1  12      741.51      725.84    116.39 o 
  -1   1  12      373.87      472.56    121.98 o 
   0   1  12      229.08      263.64    130.60 o 
   1   1  12      286.74      369.20    126.17 o 
   2   1  12       11.86        0.47    241.64 o 
   3   1  12       77.09      313.34    129.43 o 
 -13   2  12      114.71        0.00    258.40 o 
 -12   2  12     2653.16     2637.04    178.32 o 
 -11   2  12     1261.58     1345.99    132.69 o 
 -10   2  12        0.51        0.00    221.62 o 
  -9   2  12     1379.68     1315.73    140.61 o 
  -8   2  12     2695.88     2341.86    149.45 o 
  -7   2  12      449.38      587.10    106.15 o 
  -6   2  12     3173.18     3166.87    157.37 o 
  -5   2  12     1781.22     1468.90    128.97 o 
  -4   2  12      504.85      489.79    106.15 o 
  -3   2  12     2072.30     1727.77    130.83 o 
  -2   2  12       77.83       30.26    186.23 o 
  -1   2  12      879.52      805.92    127.10 o 
   0   2  12     3023.64     3418.02    123.58 o 
   1   2  12      141.07      119.19    115.46 o 
   2   2  12      813.17      935.81    140.14 o 
   3   2  12     1174.94     1455.87    149.45 o 
 -13   3  12     1601.35     1676.55    160.16 o 
 -12   3  12      838.00     1094.11    136.41 o 
 -11   3  12     1483.71     1600.66    144.80 o 
 -10   3  12     1011.27     1368.80    126.64 o 
  -9   3  12      375.74      492.58    116.86 o 
  -8   3  12     2902.89     2954.57    157.37 o 
  -7   3  12     4409.18     4003.52    177.39 o 
  -6   3  12       76.39       97.31     91.72 o 
  -5   3  12     3342.31     3346.12    160.16 o 
  -4   3  12     3570.65     3670.63    158.76 o 
  -3   3  12      116.28      191.35     98.24 o 
  -2   3  12      943.99      989.82    122.45 o 
  -1   3  12     1588.62     1807.38    147.12 o 
   0   3  12        0.81        8.41     97.69 o 
   1   3  12     1210.97     1359.03    139.67 o 
   2   3  12      277.92      543.80    123.38 o 
   3   3  12      308.38        0.00    245.83 o 
 -13   4  12        3.47        2.33    256.07 o 
 -12   4  12      765.85      971.66    141.07 o 
 -11   4  12      159.97      246.29    113.14 o 
 -10   4  12      102.84        0.47    119.19 o 
  -9   4  12       90.64      125.24     99.17 o 
  -8   4  12       57.77        1.40    202.06 o 
  -7   4  12      119.03        3.26    219.29 o 
  -6   4  12      785.50      641.57    110.81 o 
  -5   4  12      112.05       26.07    175.99 o 
  -4   4  12       30.90        0.00    194.61 o 
  -3   4  12      794.89      888.79    108.48 o 
  -2   4  12      116.65       73.56    201.13 o 
  -1   4  12       57.53      264.91    104.29 o 
   0   4  12     1258.76     1271.22     98.10 o 
   1   4  12        6.52       24.21    238.84 o 
   2   4  12      101.46       20.95    245.83 o 
   3   4  12      125.14        0.00    219.29 o 
 -13   5  12     3447.87     3744.66    199.73 o 
 -12   5  12      704.13      581.51    134.55 o 
 -11   5  12     1755.29     1627.67    151.78 o 
 -10   5  12     3156.37     3190.15    173.66 o 
  -9   5  12      572.89      576.85    121.05 o 
  -8   5  12     2689.92     2870.76    157.83 o 
  -7   5  12     4686.10     4316.39    179.71 o 
  -6   5  12       16.54       26.54     94.51 o 
  -5   5  12     1974.80     1905.62    135.48 o 
  -4   5  12     3440.69     3360.09    159.69 o 
  -3   5  12       10.92        0.47    169.47 o 
  -2   5  12     1413.79     1531.29    130.36 o 
  -1   5  12     1235.71     1156.50    131.76 o 
   0   5  12       62.53        0.47    157.02 o 
   1   5  12     3009.85     3513.73    183.90 o 
   2   5  12      403.76      392.95    140.61 o 
   3   5  12       88.12       95.44    216.03 o 
 -12   6  12      183.41        0.00    248.62 o 
 -11   6  12      180.63      332.42    111.27 o 
 -10   6  12      206.09        0.93    244.89 o 
  -9   6  12     1104.33     1154.17    135.48 o 
  -8   6  12      498.40      621.55    116.39 o 
  -7   6  12      116.21      211.84    105.69 o 
  -6   6  12      175.84       94.98    102.89 o 
  -5   6  12      150.81      115.93     96.84 o 
  -4   6  12      201.77      358.03     94.51 o 
  -3   6  12      369.73      452.08    104.29 o 
  -2   6  12      127.86      371.07     97.77 o 
  -1   6  12      168.31      163.88    113.14 o 
   0   6  12      407.93      426.87    102.19 o 
   1   6  12       34.29      133.62    117.79 o 
   2   6  12      138.80      163.42    122.45 o 
 -12   7  12      427.59      502.36    131.76 o 
 -11   7  12      713.21      782.17    127.57 o 
 -10   7  12     1820.90     1316.19    142.93 o 
  -9   7  12       42.01        0.00    211.37 o 
  -8   7  12     1325.48     1258.93    139.21 o 
  -7   7  12     2899.90     2766.01    157.83 o 
  -6   7  12       10.45        1.40    179.71 o 
  -5   7  12     1219.15     1174.66    128.03 o 
  -4   7  12     2731.50     3007.64    154.57 o 
  -3   7  12       59.14        0.00    226.74 o 
  -2   7  12     1084.34     1003.32    130.83 o 
  -1   7  12      903.83      924.18    125.71 o 
   0   7  12       30.20       15.66     96.76 o 
   1   7  12     1864.56     2119.78    170.40 o 
   2   7  12       79.65        0.00    232.79 o 
 -12   8  12     1559.88     1872.10    158.30 o 
 -11   8  12      664.00      668.11    133.62 o 
 -10   8  12       56.29      130.83    108.01 o 
  -9   8  12     3174.06     3469.96    181.11 o 
  -8   8  12     2026.53     1920.98    148.05 o 
  -7   8  12       87.37       99.17    105.69 o 
  -6   8  12     2383.70     2447.09    144.33 o 
  -5   8  12      538.39      338.01    111.74 o 
  -4   8  12      301.71      279.81    105.22 o 
  -3   8  12     2656.68     2801.86    160.62 o 
  -2   8  12       57.98       56.34    105.69 o 
  -1   8  12      329.67      406.45    120.12 o 
   0   8  12     2202.55     2290.10    119.59 o 
   1   8  12       59.68       74.96    122.91 o 
   2   8  12      272.73      320.78    131.76 o 
 -12   9  12       40.60       46.56    246.29 o 
 -11   9  12        3.81       92.18    106.62 o 
 -10   9  12       66.82       69.37    118.72 o 
  -9   9  12       68.06      125.24    108.01 o 
  -8   9  12       43.75        0.93    221.15 o 
  -7   9  12      315.14      360.82    111.74 o 
  -6   9  12       18.52      204.39    100.57 o 
  -5   9  12       33.49      136.88    100.10 o 
  -4   9  12      102.79        2.79    212.77 o 
  -3   9  12       56.78      293.32    101.96 o 
  -2   9  12       35.13        0.00    204.39 o 
  -1   9  12      129.89        0.00    215.56 o 
   0   9  12       93.14        1.40    165.59 o 
   1   9  12        5.72        3.26    126.17 o 
   2   9  12       46.93        1.86    233.26 o 
 -11  10  12     1225.51     1339.94    151.78 o 
 -10  10  12        2.30        0.93    120.12 o 
  -9  10  12     2281.25     2116.52    167.14 o 
  -8  10  12     3017.26     3202.72    171.33 o 
  -7  10  12      215.10      206.72    115.93 o 
  -6  10  12     3566.66     3422.01    178.32 o 
  -5  10  12     1208.59     1234.72    131.29 o 
  -4  10  12      688.54      465.11    114.07 o 
  -3  10  12     3106.22     3199.93    175.52 o 
  -2  10  12       27.97        1.86    114.07 o 
  -1  10  12      342.90        0.47    255.60 o 
   0  10  12     2529.45     2782.52    128.73 o 
   1  10  12       74.30      271.90    120.12 o 
 -11  11  12      166.68      265.85    127.57 o 
 -10  11  12     1393.35     1397.20    156.90 o 
  -9  11  12      175.03      225.81    116.86 o 
  -8  11  12      324.77      404.59    121.98 o 
  -7  11  12     1190.01     1189.56    135.95 o 
  -6  11  12        8.35        0.00    112.67 o 
  -5  11  12      913.53     1190.95    123.84 o 
  -4  11  12      366.63        1.86    211.84 o 
  -3  11  12       90.64      244.43    113.14 o 
  -2  11  12      321.20      316.59    124.31 o 
  -1  11  12       18.21      215.56    108.95 o 
   0  11  12       95.18        0.93    164.25 o 
   1  11  12      395.80      338.48    139.67 o 
 -10  12  12       25.98       95.44    265.38 o 
  -9  12  12      694.13      655.54    127.57 o 
  -8  12  12      953.91      857.13    135.48 o 
  -7  12  12      321.61      121.52    236.51 o 
  -6  12  12      261.76       31.19    121.98 o 
  -5  12  12      897.70     1001.00    130.36 o 
  -4  12  12       84.03        1.40    215.10 o 
  -3  12  12      844.37      858.06    133.62 o 
  -2  12  12      351.86      403.19    127.10 o 
  -1  12  12      461.65      496.31    127.10 o 
   0  12  12     1385.48     1566.79    118.32 o 
 -10  13  12     1296.92     1096.44    162.49 o 
  -9  13  12      102.24      249.55    120.59 o 
  -8  13  12      898.28      917.19    150.85 o 
  -7  13  12     1826.27     1732.89    154.57 o 
  -6  13  12       77.52        0.00    225.81 o 
  -5  13  12      808.56      787.76    126.64 o 
  -4  13  12     1579.95     1100.16    133.16 o 
  -3  13  12       44.54       77.75    113.60 o 
  -2  13  12     1196.55     1107.61    156.43 o 
  -1  13  12     1318.13     1328.30    160.62 o 
   0  13  12       67.53       22.43    109.25 o 
  -9  14  12       14.70        0.00    251.41 o 
  -8  14  12      397.29      360.82    127.57 o 
  -7  14  12        0.44        0.47    243.03 o 
  -6  14  12        0.25      135.48    108.95 o 
  -5  14  12        4.60        0.00    264.91 o 
  -4  14  12      138.69        0.00    219.29 o 
  -3  14  12       32.42        0.00    239.31 o 
  -2  14  12      230.91       62.39    253.28 o 
  -1  14  12       22.36      164.82    115.00 o 
  -8  15  12     2142.36     2281.34    167.61 o 
  -7  15  12     2094.12     2135.61    166.68 o 
  -6  15  12        4.35        0.00    228.13 o 
  -5  15  12     1972.49     1810.17    157.83 o 
  -4  15  12     1827.37     1432.12    149.92 o 
  -3  15  12       55.73        0.00    217.89 o 
  -2  15  12     1124.59     1377.65    153.18 o 
  -6  16  12      832.50      721.18    146.19 o 
  -5  16  12      511.91      570.80    128.50 o 
  -4  16  12      310.16      203.46    131.76 o 
 -12   1  13     2338.88     2547.19    175.99 o 
 -11   1  13     1005.08     1200.73    139.21 o 
 -10   1  13      583.29      474.89    129.90 o 
  -9   1  13     2606.69     3048.61    176.45 o 
  -8   1  13       31.67        0.93    195.08 o 
  -7   1  13     2941.76     2643.56    157.83 o 
  -6   1  13     3361.13     2833.98    156.43 o 
  -5   1  13      394.58        0.47    217.89 o 
  -4   1  13     2616.45     1904.22    149.45 o 
  -3   1  13      867.82      920.92    128.97 o 
  -2   1  13       66.34        0.93    219.75 o 
  -1   1  13     1275.40     1475.89    158.76 o 
   0   1  13      434.04      655.21     95.63 o 
   1   1  13       75.85        0.47    282.61 o 
 -12   2  13       76.72      103.82    237.45 o 
 -11   2  13      665.92      709.08    134.55 o 
 -10   2  13      250.49      389.22    128.50 o 
  -9   2  13      280.93       97.31    235.58 o 
  -8   2  13     1509.98     1501.49    142.00 o 
  -7   2  13      488.67      464.65    117.79 o 
  -6   2  13      135.67       85.20    115.00 o 
  -5   2  13     1578.63     1166.74    120.59 o 
  -4   2  13      345.69       59.59    219.75 o 
  -3   2  13     1247.29     1166.28    136.88 o 
  -2   2  13     1071.78     1227.73    126.64 o 
  -1   2  13      211.62       91.72    246.29 o 
   0   2  13      836.93     1137.70    183.67 o 
   1   2  13      272.96      337.08    129.90 o 
 -12   3  13     1005.99     1048.49    147.59 o 
 -11   3  13      111.03        0.93    241.17 o 
 -10   3  13      274.01      221.15    128.03 o 
  -9   3  13     1003.32     1061.52    135.95 o 
  -8   3  13      227.98      200.20    115.46 o 
  -7   3  13      571.56      956.30    113.60 o 
  -6   3  13     1181.58     1403.72    126.64 o 
  -5   3  13       63.86      189.49     90.79 o 
  -4   3  13      659.08      440.44    118.72 o 
  -3   3  13      413.68      637.38     99.17 o 
  -2   3  13        9.25        0.00    227.20 o 
  -1   3  13      790.74      914.40    140.61 o 
   0   3  13      396.37      492.51     98.94 o 
   1   3  13       29.03        0.47    260.26 o 
 -11   4  13     2021.16     1909.81    168.07 o 
 -10   4  13     2084.45     1893.51    162.95 o 
  -9   4  13      217.48      310.08    123.84 o 
  -8   4  13     3850.47     3571.46    186.23 o 
  -7   4  13      671.20      561.49    120.12 o 
  -6   4  13      210.34       80.55    110.81 o 
  -5   4  13     3004.37     2872.16    162.95 o 
  -4   4  13     1017.08     1370.67    125.24 o 
  -3   4  13      255.20      401.80     96.37 o 
  -2   4  13     2489.37     2855.86    168.07 o 
  -1   4  13      890.69      792.42    140.61 o 
   0   4  13     1459.22     1487.56    108.63 o 
   1   4  13     1486.72     1552.71    171.80 o 
 -11   5  13        0.06        0.00    245.36 o 
 -10   5  13      408.59      377.59    133.16 o 
  -9   5  13        7.07        0.00    223.01 o 
  -8   5  13        0.19        0.00    218.36 o 
  -7   5  13        7.49        1.40    227.67 o 
  -6   5  13      141.33        3.26    207.18 o 
  -5   5  13       75.74      329.16    106.15 o 
  -4   5  13       25.30        0.47    188.56 o 
  -3   5  13      154.15      171.80     99.63 o 
  -2   5  13       67.05        0.93    226.74 o 
  -1   5  13       51.73        1.86    258.40 o 
   0   5  13        2.54      152.15     81.47 o 
 -11   6  13     1605.22     1438.64    157.83 o 
 -10   6  13     2362.21     2566.74    171.80 o 
  -9   6  13        8.11        0.00    216.03 o 
  -8   6  13     2555.60     2645.42    158.30 o 
  -7   6  13      905.78      868.77    129.90 o 
  -6   6  13       49.60        1.86    226.27 o 
  -5   6  13     4708.30     4699.56    189.96 o 
  -4   6  13      786.76      689.52    115.00 o 
  -3   6  13      409.91      447.42    121.05 o 
  -2   6  13     1376.48     1614.16    142.47 o 
  -1   6  13        2.79        6.98    113.60 o 
   0   6  13     1080.42     1240.54    232.09 o 
 -11   7  13       20.75        0.00    128.50 o 
 -10   7  13      327.34      506.55    120.59 o 
  -9   7  13     1946.58     2077.42    166.68 o 
  -8   7  13        4.63        0.00    110.81 o 
  -7   7  13     1133.99     1015.43    129.43 o 
  -6   7  13     1303.51     1249.15    136.41 o 
  -5   7  13       74.15        2.79    238.38 o 
  -4   7  13     1789.40     2005.25    151.31 o 
  -3   7  13     1343.79     1427.93    143.86 o 
  -2   7  13        1.93       35.38    209.05 o 
  -1   7  13      827.50      805.92    136.88 o 
   0   7  13      238.45      281.15    136.65 o 
 -10   8  13      817.24      802.66    145.73 o 
  -9   8  13        8.38       57.73    115.00 o 
  -8   8  13      504.17      549.85    127.10 o 
  -7   8  13       12.70       84.27    185.30 o 
  -6   8  13       19.42        3.26    189.03 o 
  -5   8  13      508.32      381.78    120.59 o 
  -4   8  13      177.90       67.04    216.49 o 
  -3   8  13        6.03        0.47    203.46 o 
  -2   8  13      285.06      254.67    118.26 o 
  -1   8  13      109.75       60.99    246.29 o 
   0   8  13      230.25      361.70    181.11 o 
 -10   9  13      862.63     1102.96    142.47 o 
  -9   9  13     3590.41     4017.95    196.47 o 
  -8   9  13       59.34      173.66    117.33 o 
  -7   9  13     1329.96     1345.06    148.52 o 
  -6   9  13     2002.06     2177.98    167.14 o 
  -5   9  13        5.44        0.00    230.46 o 
  -4   9  13     2215.88     1434.45    141.07 o 
  -3   9  13     2393.42     2481.07    175.06 o 
  -2   9  13        0.39       31.19    194.61 o 
  -1   9  13     2133.87     2128.63    179.71 o 
  -9  10  13      159.77      240.24    128.50 o 
  -8  10  13      335.96      373.86    122.45 o 
  -7  10  13        2.99        0.00    211.84 o 
  -6  10  13      160.74        0.00    243.96 o 
  -5  10  13      199.98      202.06    110.34 o 
  -4  10  13        0.30        0.47    209.51 o 
  -3  10  13        0.39        0.00    116.86 o 
  -2  10  13      199.24        1.40    257.47 o 
  -1  10  13       22.93        1.86    228.13 o 
  -9  11  13     1878.41     2053.67    166.68 o 
  -8  11  13        2.46        0.93    233.72 o 
  -7  11  13     1001.55      865.98    144.33 o 
  -6  11  13     1248.74     1295.24    145.73 o 
  -5  11  13       30.34        1.86    123.38 o 
  -4  11  13     1901.82      929.30    141.07 o 
  -3  11  13     1790.43     1578.78    166.21 o 
  -2  11  13       14.55      169.47    123.84 o 
  -8  12  13     1218.23     1214.70    146.19 o 
  -7  12  13      625.60      694.64    126.17 o 
  -6  12  13       73.85        0.00    236.51 o 
  -5  12  13     1601.57     1796.67    161.56 o 
  -4  12  13      485.54      216.96    123.84 o 
  -3  12  13      230.20       58.66    235.12 o 
  -6  13  13      137.20      116.39    241.17 o 
  -5  13  13      156.64       39.11    214.17 o 
 -10   0  14     4364.28     5081.80    226.74 o 
  -9   0  14      861.87      964.22    133.16 o 
  -8   0  14      273.68      286.80    128.50 o 
  -7   0  14     1897.14     1536.41    156.90 o 
  -6   0  14      742.28      474.43    127.57 o 
  -5   0  14      583.48       32.59    237.45 o 
  -4   0  14     1307.77     1109.48    139.21 o 
  -3   0  14      592.17      497.24    132.69 o 
  -2   0  14      616.87      614.10    137.81 o 
 -10   1  14        6.35        0.47    125.71 o 
  -9   1  14      378.84      309.61    135.95 o 
  -8   1  14       44.14      114.53    115.00 o 
  -7   1  14        2.18       67.04    103.36 o 
  -6   1  14      503.71      314.27    124.78 o 
  -5   1  14       50.22        0.00    207.18 o 
  -4   1  14       10.16       44.70    177.85 o 
  -3   1  14      126.02      136.41    115.46 o 
  -2   1  14      132.68        0.00    238.84 o 
 -10   2  14     1329.12     1514.53    152.71 o 
  -9   2  14      248.39      308.21    131.29 o 
  -8   2  14       21.16      142.47    114.53 o 
  -7   2  14     1088.71     1032.19    141.54 o 
  -6   2  14     1412.37      964.68    140.61 o 
  -5   2  14      532.50      315.66    117.79 o 
  -4   2  14     1466.05      705.82    143.86 o 
  -3   2  14      295.34      232.79    130.36 o 
  -2   2  14      469.57      438.11    128.03 o 
 -10   3  14      463.51      573.59    140.14 o 
  -9   3  14      872.09     1010.31    139.21 o 
  -8   3  14      794.80      805.92    131.29 o 
  -7   3  14       83.96        0.47    121.52 o 
  -6   3  14     2405.54     2402.39    155.97 o 
  -5   3  14     1240.29     1175.12    136.41 o 
  -4   3  14       62.41        0.47    235.58 o 
  -3   3  14     2169.42     2029.00    166.68 o 
  -2   3  14     1006.86     1158.83    151.78 o 
  -9   4  14      131.04       27.47    247.69 o 
  -8   4  14       29.44       27.00    121.98 o 
  -7   4  14        4.80        2.33    198.34 o 
  -6   4  14       47.98        2.33    213.70 o 
  -5   4  14       83.86        0.93    114.53 o 
  -4   4  14       76.07       78.68    111.74 o 
  -3   4  14        3.27        0.93    211.84 o 
  -2   4  14       80.55        1.40    265.85 o 
  -9   5  14     1091.63     1083.87    150.85 o 
  -8   5  14     1830.77     1942.40    159.23 o 
  -7   5  14       39.11        0.00    219.29 o 
  -6   5  14     2776.46     2902.42    177.85 o 
  -5   5  14     2979.09     2802.79    171.33 o 
  -4   5  14       34.95      105.69    101.03 o 
  -3   5  14     1135.11     1271.50    141.07 o 
  -9   6  14      130.13      206.72    126.17 o 
  -8   6  14        7.27        0.47    215.10 o 
  -7   6  14      465.20      536.81    133.62 o 
  -6   6  14       67.03       32.59    224.87 o 
  -5   6  14      159.35        1.40    230.93 o 
  -4   6  14      410.82      468.37    117.79 o 
  -3   6  14       74.18       73.56    108.95 o 
  -8   7  14      828.43      773.33    139.67 o 
  -7   7  14        3.60      103.36    215.56 o 
  -6   7  14     1076.19      983.30    148.52 o 
  -5   7  14     1306.47     1395.34    151.31 o 
  -4   7  14      117.42      227.67    116.39 o 
  -7   8  14     1583.42     1496.84    148.99 o 
  -6   8  14      568.40      434.85    128.50 o 
  -5   8  14      748.69      898.57    132.69 o 
                                                 
